# Supplementary material for: Comprehensive Analysis of Differentially Expressed mRNAs, lncRNAs and circRNAs Related to Intramuscular Fat Deposition in Laiwu Pigs
Source: Genes (Basel). 2022 Jul 27;13(8):1349. doi: 10.3390/genes13081349 (PMC9407282; doi:10.3390/genes13081349)
Supplement: Supplementary file 1 [file genes-13-01349-s001.zip]

Archive with 1 entries (1 files):
- genes-1821156-supplementary.xlsx
