# Supplementary material for: Comprehensive Analysis of Differentially Expressed mRNAs, lncRNAs and circRNAs Related to Intramuscular Fat Deposition in Laiwu Pigs
Source: Genes (Basel). 2022 Jul 27;13(8):1349. doi: 10.3390/genes13081349 (PMC9407282; doi:10.3390/genes13081349)
Supplement: Supplementary file 1 [file genes-13-01349-s001.zip › genes-1821156-supplementary.xlsx]

## Sheet: Table S1
Table S1. Information of samples used in the study.
Samples	Gender	Carcass weight (kg)	IMF content (%)
36	boar	70.1	0.131846
37	boar	65.8	0.103131
38	boar	76.4	0.0449953
42	boar	80.1	0.151791
54	sow	87.2	0.0298557
55	sow	56.2	0.090526
56	sow	73	0.0499633
57	sow	64	0.0648988
59	sow	83.1	0.0811422
61	sow	84.7	0.0895752
62	boar	98.8	0.107847
63	boar	77.7	0.188535
70	boar	71.625	0.1438
72	boar	71.075	0.083997
73	boar	85.425	0.1276
75	boar	80.75	0.074965
76	boar	81.475	0.0610521
77	boar	79.25	0.0826392
79	boar	73.75	0.115309
82	boar	66.375	0.0590226
83	sow	74.225	0.0319102
84	boar	64.125	0.131747
85	boar	72.45	0.0829583
88	boar	72.5	0.0338724
90	boar	71	0.0448948
91	boar	75.15	0.0493202
92	boar	65.3	0.0360111
93	boar	67.6	0.108134
106	boar	69	0.0965932
108	boar	63.05	0.0968833
109	boar	65.625	0.0808498
112	boar	68.075	0.165146
113	boar	87.525	0.112845
114	boar	86.85	0.0931983
115	sow	60	0.134436
118	boar	79.6	0.118039
119	boar	74.575	0.167412
122	sow	75.675	0.0457
123	sow	92.8	0.0392
124	sow	70.175	0.0509
127	sow	60.75	0.080204
128	sow	81.275	0.0464

## Sheet: Table S2
Table S2: Detailed information of protein coding genes
gene_id	gene_name	gene_locus	LW63	LW70	LW119	LW82	LW88	LW90
ENSSSCG00000037372	-	1:4220-22152	0.705079	0.534011	1.07156	0.894795	0.820327	0.633339
ENSSSCG00000027726	DLL1	1:199231-211344	0.530421	0.515632	0.687733	0.692408	0.777395	0.607977
ENSSSCG00000029697	FAM120B	1:96128-186763	3.19439	3.46586	2.61209	3.18618	3.04899	2.51276
ENSSSCG00000027257	PSMB1	1:23782-40033	263.777	213.355	219.303	188.04	273.811	161.679
ENSSSCG00000004009	DYNLT2	1:541028-551963	0.077543	0	0	0.052858	0	0.014456
ENSSSCG00000004010	ERMARD	1:512676-540898	6.71954	5.72295	4.52048	5.3325	5.26978	2.60213
ENSSSCG00000030155	PHF10	1:555355-576713	7.27268	6.86487	4.97948	5.86339	5.09115	5.51534
ENSSSCG00000038931	C6orf120	1:556826-578431	7.7055	4.82944	6.43666	7.25844	6.78898	4.03299
ENSSSCG00000004008	-	1:578479-720106	0.725964	0.538558	0.720139	0.490749	0.893447	0.436738
ENSSSCG00000004012	THBS2	1:855030-882473	6.84064	3.36389	4.9753	2.93121	3.925	3.41629
ENSSSCG00000031703	DACT2	1:1413856-1424023	0.178653	0.036624	0.057034	0.013249	0.126008	0.115363
ENSSSCG00000004017	ENSSSCG00000004017	1:1509504-1521669	0.05017	0	0.045727	0	0	0
ENSSSCG00000004016	ENSSSCG00000004016	1:1527530-1537814	0.059899	0.125504	0.058113	0.033021	0.033186	0
ENSSSCG00000004013	SMOC2	1:1193163-1333092	1.89024	0.902976	1.24598	1.70315	1.86351	0.697446
ENSSSCG00000027404	UNC93A	1:1930020-1958145	3.56421	2.07397	1.78331	0.697968	0.715196	0.271679
ENSSSCG00000032403	ENSSSCG00000032403	1:1980555-1997233	0.015725	0.015788	0	0.008669	0	0.021837
ENSSSCG00000004018	AFDN	1:1569655-1698776	4.83779	4.84064	5.29228	5.67249	4.11432	2.635
ENSSSCG00000024562	CCR6	1:2018608-2019821	0.109219	0.123602	0.033017	0	0.080403	0
ENSSSCG00000004023	CEP43	1:2086925-2120778	0.569283	0.547353	0.495624	0.55528	0.423781	0.317022
ENSSSCG00000004024	ENSSSCG00000004024	1:2144304-2164768	9.96404	6.58108	9.89649	5.28521	6.77753	4.13449
ENSSSCG00000004022	RPS6KA2	1:2203605-2522604	1.93621	2.73634	2.59762	2.32537	2.08537	1.88823
ENSSSCG00000004020	SFT2D1	1:2576729-2593511	13.201	9.58605	13.7837	10.2742	14.1858	7.96428
ENSSSCG00000051306	ENSSSCG00000051306	1:2955914-2962633	0	0	0	0	0	0
ENSSSCG00000032916	ENSSSCG00000032916	1:2541383-2552863	26.2917	34.1014	22.58	28.7449	51.6746	36.708
ENSSSCG00000004027	PDE10A	1:3120223-3396756	0.422646	0.283963	0.80911	0.24531	0.307852	0.464497
ENSSSCG00000004029	QKI	1:4735513-4883768	90.0563	82.135	101.149	92.2825	74.4824	98.5318
ENSSSCG00000004033	AGPAT4	1:6772506-6883555	0.481616	0.190564	1.66868	0.2373	0.352086	0.233901
ENSSSCG00000004037	MAP3K4	1:6891255-7050374	2.40937	2.00269	3.1453	3.39199	2.58917	2.54998
ENSSSCG00000038153	PACRG	1:4968225-5465066	0.008408	0.01618	0	0	0.024511	0
ENSSSCG00000004032	PRKN	1:5442417-6730881	5.54983	4.34327	3.78953	12.6638	4.82707	5.26699
ENSSSCG00000050842	-	1:5465369-6068699	0.494501	0.263049	0.026562	0.070819	0.037361	0.308733
ENSSSCG00000004041	SLC22A1	1:7340116-7365520	0	0	0.089802	0	0.255592	0.075085
ENSSSCG00000004038	PLG	1:7061191-7110555	0	0	0	0	0.006054	0.02044
ENSSSCG00000004039	SLC22A3	1:7110072-7207402	1.65082	0.921661	0.675945	0.515509	0.599838	0.642884
ENSSSCG00000004044	IGF2R	1:7368103-7472548	10.4175	6.16486	9.25939	9.99742	11.1641	8.40235
ENSSSCG00000004052	FNDC1	1:8007001-8081817	0.7589	0.536326	0.74905	0.666056	0.935128	0.565415
ENSSSCG00000004053	TAGAP	1:8199411-8278115	0.752614	0.301391	1.35242	1.00978	0.584886	0.267637
ENSSSCG00000004055	RSPH3	1:8243905-8265659	0.409348	0.285007	0.413899	0.367733	0.18664	0.159176
ENSSSCG00000004057	SYTL3	1:8453283-8546530	0.277101	0.185308	0.032775	0.121064	0.120284	0.060741
ENSSSCG00000004058	EZR	1:8403453-8452750	4.62257	2.5245	4.87683	2.61857	3.59486	2.80982
ENSSSCG00000004046	PNLDC1	1:7560241-7579254	0.012127	0.013195	0	0	0.136009	0.109437
ENSSSCG00000004047	MRPL18	1:7581763-7590032	4.87409	16.434	13.69	8.1753	14.7931	5.67973
ENSSSCG00000004048	TCP1	1:7589521-7601795	27.5835	21.2672	34.6255	22.2556	24.4099	16.3122
ENSSSCG00000004049	ACAT2	1:7598735-7612811	1.47474	0.872395	2.24252	0.658941	0.96721	0.737824
ENSSSCG00000004050	WTAP	1:7622544-7651961	23.877	18.65	27.7575	21.9631	30.0098	20.1042
ENSSSCG00000040317	SOD2	1:7628975-7691723	229.428	155.163	100.166	112.933	168.519	82.4505
ENSSSCG00000033107	DYNLT1	1:8555971-8563679	26.9267	35.275	29.1705	16.5627	21.6822	25.168
ENSSSCG00000024876	TMEM181	1:8563545-8635681	3.80161	2.4125	3.66566	3.81408	3.86585	2.98468
ENSSSCG00000031776	ENSSSCG00000031776	1:8655544-8824497	1.99515	1.67283	1.97291	2.24624	1.35502	1.71124
ENSSSCG00000043930	ENSSSCG00000043930	1:8742510-8891584	0.058439	0.036618	0.09842	0.078876	0.062397	0.045949
ENSSSCG00000024019	GTF2H5	1:8917240-8935045	5.41186	6.29151	5.74747	6.66062	6.06215	6.01205
ENSSSCG00000012314	SERAC1	1:8928420-9003388	2.93229	2.36623	2.32349	2.574	2.93854	1.38012
ENSSSCG00000012315	SYNJ2	1:8966871-9109103	0.707244	0.329872	0.8374	0.856559	0.563067	0.476983
ENSSSCG00000048243	ENSSSCG00000048243	1:9276279-9278703	0	0	0	0	0.001625	0
ENSSSCG00000030535	SNX9	1:9130334-9239343	14.4121	10.7909	14.5069	11.2062	13.9222	8.98987
ENSSSCG00000035027	ZDHHC14	1:9350165-9621549	0.543446	0.487181	0.69372	0.684007	0.880156	0.601939
ENSSSCG00000038527	ENSSSCG00000038527	1:9620679-9624173	0.229145	0.131674	0.176203	0.236015	0.058065	0.038175
ENSSSCG00000004063	TMEM242	1:9667291-9723347	3.4736	4.32867	1.69152	3.62527	1.92292	2.51611
ENSSSCG00000004064	ARID1B	1:9791629-10235671	11.9459	7.79663	18.6386	20.5501	10.4323	14.2929
ENSSSCG00000004071	ENSSSCG00000004071	1:12297673-12395738	1.76442	1.12538	3.21916	1.80536	1.72396	2.24931
ENSSSCG00000004074	OPRM1	1:12528672-12702443	0	0	0	0	0	0
ENSSSCG00000004075	RGS17	1:13340354-13442058	1.40755	0.340062	0.505424	0.194702	0.194495	0.146129
ENSSSCG00000004077	FBXO5	1:13467501-13505936	0.055134	0.026209	0.131825	0.104834	0.062604	0.072424
ENSSSCG00000004076	MTRF1L	1:13446490-13458288	1.76457	1.9672	1.88197	1.55967	2.39728	1.61137
ENSSSCG00000024361	TFB1M	1:11566249-11653881	2.54007	3.02466	2.56265	3.38278	2.1047	2.44081
ENSSSCG00000004065	TIAM2	1:11648507-11799068	2.32756	0.937382	8.70539	2.43005	5.60398	6.31972
ENSSSCG00000004070	SCAF8	1:11767640-12122348	13.5853	10.3684	15.9021	16.2654	11.2838	10.7334
ENSSSCG00000031536	MYCT1	1:13649498-13688676	3.37293	2.36741	3.92938	4.50664	2.58411	3.15427
ENSSSCG00000025777	ESR1	1:14217036-14493363	0.846577	0.804013	0.850907	0.844607	0.484869	0.970583
ENSSSCG00000004087	CCDC170	1:14507602-14751051	0.477121	0.38367	0.72698	0.505718	0.2433	0.294078
ENSSSCG00000004088	ARMT1	1:14772575-14795318	2.03965	1.84255	1.92958	1.72737	0.606255	1.6349
ENSSSCG00000004081	ENSSSCG00000004081	1:13715171-13916889	1.89536	1.30925	1.43692	1.965	1.12797	1.98745
XLOC_000650	XLOC_000650	1:13951373-13971183	5.10023	8.38305	6.06253	8.80792	4.0541	9.28341
ENSSSCG00000049158	ENSSSCG00000049158	1:13972615-14024472	5.94157	8.61214	6.22211	10.2526	4.88211	13.2863
ENSSSCG00000004082	ENSSSCG00000004082	1:14028858-14201706	8.37847	9.53743	10.2892	8.76049	8.03769	9.54461
ENSSSCG00000031744	ENSSSCG00000031744	1:14070069-14091908	0.017601	0.059031	0.020726	0.063751	0.037343	0.131316
ENSSSCG00000004089	RMND1	1:14795691-14855069	2.65998	2.35293	2.04796	2.18264	1.35124	0.955016
ENSSSCG00000004090	ZBTB2	1:14866252-14894948	1.34288	1.42286	1.89934	2.03444	1.71389	1.48844
ENSSSCG00000031733	AKAP12	1:14908115-15017001	6.2326	3.61827	6.88734	4.66747	4.27377	4.39161
ENSSSCG00000004092	MTHFD1L	1:15140898-15329966	0.749987	0.332259	0.792392	0.668683	0.294924	0.369469
ENSSSCG00000040966	ENSSSCG00000040966	1:15730101-15731372	0	0	0	0	0	0
ENSSSCG00000032778	PLEKHG1	1:15341637-15587780	1.31188	1.49963	1.99487	1.65024	1.25735	1.2972
ENSSSCG00000004093	IYD	1:15756550-15779366	0.179218	0.034476	0.191952	0.610106	1.31164	0.26635
ENSSSCG00000035574	ENSSSCG00000035574	1:16007524-16014104	0	0.01819	0	0	0	0.062796
ENSSSCG00000032525	-	1:16022301-16050266	0.600265	0.509337	0.488153	0.318625	1.28878	1.04655
ENSSSCG00000033578	ENSSSCG00000033578	1:16043121-16050266	0	0	0	0	0	0.014578
ENSSSCG00000004096	ENSSSCG00000004096	1:16057207-16059722	0.521915	0	0.264308	0	0	0.148497
ENSSSCG00000041378	ENSSSCG00000041378	1:16093513-16100494	0.219154	0.147963	0.037375	0.127232	0.02278	0
ENSSSCG00000026042	ULBP1	1:16112815-16119674	0.189397	0.235162	0.435415	0.160424	0.18757	0.250411
ENSSSCG00000004094	PPP1R14C	1:15865220-15949956	11.1315	9.15064	3.16744	6.30939	2.15133	3.59205
ENSSSCG00000004101	LRP11	1:16139496-16198969	3.69902	5.50833	4.70878	3.49938	6.93255	6.05251
ENSSSCG00000004103	PCMT1	1:16198223-16249531	18.2732	18.384	14.7842	14.957	17.6801	21.2528
ENSSSCG00000004105	NUP43	1:16202599-16267637	4.34713	3.86821	4.54717	3.64581	4.08698	4.78463
ENSSSCG00000004109	ZC3H12D	1:16465252-16498971	0.570609	0.22928	0.501293	0.187493	0.190463	0.070053
ENSSSCG00000028867	PPIL4	1:16400985-16446852	2.60293	2.272	2.48918	2.62745	2.5496	2.15835
ENSSSCG00000031644	-	1:16272686-16320354	0.783887	0.877115	0.990335	1.18057	1.00017	0.674047
ENSSSCG00000004106	LATS1	1:16274970-16320619	7.95913	5.7345	9.23555	9.02699	8.30138	7.76689
ENSSSCG00000004104	KATNA1	1:16321096-16360798	9.09676	5.19868	5.52074	5.92714	6.58825	4.14042
ENSSSCG00000030067	GINM1	1:16329432-16381864	11.4269	8.1638	10.3633	8.79909	10.5159	7.71818
ENSSSCG00000004110	TAB2	1:16533284-16611884	7.84614	7.80579	7.9384	9.57127	7.46904	8.03866
ENSSSCG00000028974	UST	1:16840530-17138393	1.33809	0.716881	1.60397	1.694	1.23404	1.91465
ENSSSCG00000046147	ENSSSCG00000046147	1:17953988-17959308	0	0	0	0	0	0
ENSSSCG00000048240	SAMD5	1:18231468-18290022	0.282706	0.240205	0.272352	0.415139	0.190429	0.091281
ENSSSCG00000033175	SASH1	1:17306372-17662825	3.98881	3.75933	5.07738	4.92895	3.82453	4.42034
ENSSSCG00000004119	GRM1	1:19173791-19572769	0	0	0.006819	0	0	0
ENSSSCG00000043624	ENSSSCG00000043624	1:19438971-19444520	0	0	0	0	0	0
ENSSSCG00000004113	STXBP5	1:18345363-18513252	5.6291	5.32325	5.87897	6.53389	3.56536	4.83403
ENSSSCG00000043354	ENSSSCG00000043354	1:18691000-18765323	0	0	0	0	0	0
ENSSSCG00000004114	RAB32	1:18870875-19097892	14.6433	8.90118	6.41371	7.29233	8.35303	5.19185
ENSSSCG00000004120	SHPRH	1:19586952-19695272	6.40306	5.31148	6.66365	7.91373	7.17649	6.68237
ENSSSCG00000004125	STX11	1:21127559-21159691	1.40008	0.61121	1.75806	0.874357	1.68296	1.27675
ENSSSCG00000004127	PLAGL1	1:21303956-21370614	1.60534	1.10502	1.98579	1.65039	1.2639	1.39071
ENSSSCG00000004121	FBXO30	1:19755720-20024398	31.3596	30.0892	23.4787	26.4914	29.0324	26.5267
ENSSSCG00000004123	UTRN	1:20511240-21048787	20.3848	14.7816	21.8969	20.4352	13.1738	11.8944
ENSSSCG00000004128	ZC2HC1B	1:21372991-21413772	0.128895	0.085726	0.334594	0.160384	0.175872	0.15679
ENSSSCG00000040918	ENSSSCG00000040918	1:21406937-21430196	2.14737	1.82783	3.02958	2.04917	3.21012	2.46258
ENSSSCG00000039614	-	1:21414542-21430272	0.791439	0.713415	0.854369	0.911105	0.52727	0.361825
ENSSSCG00000004132	PHACTR2	1:21441492-21723790	16.7512	10.8734	13.6669	12.6823	8.97834	7.38657
ENSSSCG00000004134	PEX3	1:21742068-21802182	9.27655	5.96215	5.88371	5.33162	4.13514	2.87645
ENSSSCG00000004133	FUCA2	1:21742494-21762901	18.5187	7.38225	12.4795	6.46607	7.48316	5.19676
ENSSSCG00000039598	ADAT2	1:21801560-21827316	0.120725	1.15632	1.12167	0.915905	0.599952	0.71248
ENSSSCG00000004136	AIG1	1:21913239-22165083	5.71847	6.04006	7.11144	3.09181	3.80326	2.74891
ENSSSCG00000004139	ADGRG6	1:22610292-22801864	2.36059	1.69911	3.23855	2.50928	1.96699	2.63961
ENSSSCG00000004138	HIVEP2	1:22240637-22436089	9.98969	7.56024	10.7015	14.9239	10.4825	23.1725
ENSSSCG00000044542	ENSSSCG00000044542	1:22330795-22339452	1.49325	1.10341	2.1597	1.95401	0.530112	2.4758
ENSSSCG00000004140	VTA1	1:22859390-22923839	13.8463	15.0386	14.8005	11.5617	17.82	15.5384
ENSSSCG00000043584	ENSSSCG00000043584	1:24130799-24135450	0.001992	0.002829	0	0.034042	0.009774	0.01292
ENSSSCG00000004142	CITED2	1:25155664-25160279	19.3125	12.4705	12.0429	16.6676	4.96549	9.68942
ENSSSCG00000004143	TXLNB	1:25228615-25285305	85.0301	85.8278	53.6768	78.4037	70.5949	51.596
ENSSSCG00000004145	ABRACL	1:25432286-25447594	3.45814	1.73563	5.84567	1.27844	2.52832	0.948425
ENSSSCG00000004144	HECA	1:25307127-25364247	11.4951	8.53432	9.61623	10.9314	8.01536	7.95475
ENSSSCG00000004147	ECT2L	1:25566954-25644297	0	0	0	0	0	0
ENSSSCG00000004146	REPS1	1:25481342-25565278	6.01993	5.57472	5.75283	8.07371	5.75192	6.2118
ENSSSCG00000004148	CCDC28A	1:25647000-25663275	3.98683	5.17195	2.28659	3.67123	3.633	2.95856
ENSSSCG00000004151	ENSSSCG00000004151	1:26043665-26044123	0	0.101004	0	0	0	0
ENSSSCG00000004150	ENSSSCG00000004150	1:26001398-26011454	1.05855	0.488611	0.683906	0.825036	0.549292	0.204562
ENSSSCG00000004149	NHSL1	1:25703581-25988645	2.40378	0.57681	0.864036	1.05372	0.658118	0.454603
ENSSSCG00000022968	ARFGEF3	1:26076294-26255421	0.162909	0.423329	0.45213	0.517004	0.382365	0.347557
ENSSSCG00000038420	PERP	1:26301252-26317869	5.92456	3.52506	4.04151	4.03259	6.74842	4.82946
ENSSSCG00000004154	TNFAIP3	1:26473938-26489822	1.15604	0.997098	1.41083	1.08042	0.805009	1.14823
ENSSSCG00000004157	IL20RA	1:27137558-27172776	0	0.028351	0.012476	0	0	0
ENSSSCG00000004159	SLC35D3	1:27246752-27250254	0.048836	0.064099	0.045072	0	0.054698	0
ENSSSCG00000004156	IFNGR1	1:27037165-27061093	10.0004	8.43538	6.98658	6.22898	6.6437	5.32468
ENSSSCG00000004160	PEX7	1:27257008-27346515	3.88795	5.9134	3.90111	3.54062	3.38674	3.39875
ENSSSCG00000026041	MAP3K5	1:27380142-27600495	2.81478	1.53268	3.30194	2.30299	2.40804	2.7202
ENSSSCG00000004167	MYB	1:28819503-28857000	0.059636	0.026444	0.093804	0.014033	0	0
ENSSSCG00000004166	AHI1	1:28566266-28760468	2.18064	2.18353	3.108	3.58218	1.80523	4.67309
ENSSSCG00000039049	MAP7	1:27606036-27782747	0.142388	0.089057	0.049618	0.050856	0.01197	0.028854
ENSSSCG00000004163	BCLAF1	1:27872184-27919899	21.3067	16.7716	27.9022	27.4753	22.1944	23.4002
ENSSSCG00000004164	MTFR2	1:27908824-28302598	0.661755	0.654156	0.748367	0.757141	0.256404	0.682588
ENSSSCG00000004165	PDE7B	1:27958270-28499656	13.3066	12.954	18.528	24.7275	6.97556	30.2624
ENSSSCG00000028115	ALDH8A1	1:29060710-29083166	0.007632	0.014835	0.017446	0.014843	0	0.031377
ENSSSCG00000004170	ENSSSCG00000004170	1:29104586-29109020	0.486338	0.466614	0.858172	0.412724	0.383154	0.362987
ENSSSCG00000041469	-	1:28893848-29031786	0.145266	0.063594	0.602662	0.136662	0.156259	0.294526
ENSSSCG00000004169	HBS1L	1:28968827-29052429	36.9509	45.8596	23.7588	31.9786	31.4706	38.3556
ENSSSCG00000021443	SGK1	1:29625781-29753607	18.0124	18.1475	36.6647	17.5598	25.2289	30.1605
ENSSSCG00000033258	TCF21	1:29973380-29978255	0	0.009462	0	0	0	0
ENSSSCG00000047444	ENSSSCG00000047444	1:30057784-30059967	0.037581	0.001832	0.018156	0.046769	0.010409	0.030546
ENSSSCG00000004172	SLC2A12	1:29836056-29901995	2.47469	5.24463	2.44787	3.71659	1.4441	4.74393
ENSSSCG00000022387	TBPL1	1:29899742-29936718	5.60783	4.77759	7.18106	4.80746	4.86127	4.14948
ENSSSCG00000034139	EYA4	1:30261909-30575559	33.9615	23.4556	56.7294	54.7632	59.8101	76.7803
ENSSSCG00000004179	ENSSSCG00000004179	1:30961564-30970544	0.16609	0.091042	0.323399	0.187284	0.099808	0.23874
ENSSSCG00000004180	ENSSSCG00000004180	1:30981599-30993257	0.077232	0.168402	0.092425	0.021323	0.126074	0.088991
ENSSSCG00000004181	VNN1	1:31000254-31059345	0.051419	0.043657	0.156031	0.018152	0.050501	0.15318
ENSSSCG00000037590	ENSSSCG00000037590	1:31115043-31116563	0	0	0	0	0	0
ENSSSCG00000004178	SLC18B1	1:30923765-30955774	1.21182	0.805285	1.11234	1.08088	0.67897	0.447301
ENSSSCG00000004191	MOXD1	1:31282506-31369408	0.027995	0.007781	0.036328	0.033072	0.022102	0.007313
ENSSSCG00000004190	STX7	1:31184947-31243071	3.8391	3.10859	3.67175	2.80119	2.95327	2.1548
ENSSSCG00000004192	CCN2	1:31673798-31677696	20.3233	13.198	25.9189	31.3071	59.9165	51.4118
ENSSSCG00000004177	RPS12	1:30920808-30923658	565.485	587.379	780.163	411.739	534.933	437.791
ENSSSCG00000025992	ENPP3	1:31859951-31959879	0.368085	0.404748	0.564125	0.383771	0.444203	0.196161
ENSSSCG00000004193	ENPP1	1:31722721-31796595	7.45802	8.60658	10.1227	6.78579	7.61199	2.32682
ENSSSCG00000004195	ARG1	1:32006038-32028986	0.216278	0	0.579755	0	0.061146	0.012771
ENSSSCG00000004196	MED23	1:31959934-32001584	9.09035	8.06626	8.02893	8.60903	7.85252	5.38
ENSSSCG00000036790	AKAP7	1:32221062-32362001	4.12382	4.83182	2.60189	4.38046	2.01187	2.00975
ENSSSCG00000004201	TMEM200A	1:32961754-33033019	0.086142	0.125487	0.045343	0.115384	0.031625	0.017696
ENSSSCG00000004202	SAMD3	1:33146531-33195550	0.063746	0.189414	0.038676	0.251256	0.080922	0.044928
ENSSSCG00000004199	EPB41L2	1:32376330-32630643	8.12378	6.08871	10.4155	8.85268	6.89968	5.8412
ENSSSCG00000004204	TMEM244	1:33470397-33490405	0.115348	0	0	0	0	0
ENSSSCG00000004203	L3MBTL3	1:33198301-33319367	2.76474	1.51975	1.98228	2.99944	1.62779	1.25592
ENSSSCG00000004205	ARHGAP18	1:33527734-33717977	8.03689	4.48861	11.7462	6.10874	5.99203	5.36386
ENSSSCG00000024392	THEMIS	1:35333454-35519870	0.295209	0.054164	0.050768	0.123029	0.082009	0.051482
ENSSSCG00000004209	PTPRK	1:34693367-35290296	8.42996	5.26939	5.20861	8.83516	3.16039	6.05816
ENSSSCG00000038602	ENSSSCG00000038602	1:35694269-35775069	10.6017	11.6544	2.72158	9.22827	1.56424	6.07511
ENSSSCG00000004215	KIAA0408	1:35697065-35774488	0	0	0	0	0	0
ENSSSCG00000004207	ENSSSCG00000004207	1:33766865-34359698	64.7962	50.9623	72.0509	88.5084	75.959	76.2804
ENSSSCG00000033894	ENSSSCG00000033894	1:33867639-34359698	2.58414	2.10979	6.38161	5.83178	3.86051	3.98829
ENSSSCG00000004216	ECHDC1	1:35852934-35926994	1.99796	2.05551	1.46488	1.82701	1.38016	1.36031
ENSSSCG00000004217	RNF146	1:35894024-35926968	14.9304	14.0533	13.1501	14.2776	18.7223	12.5386
ENSSSCG00000045632	CENPW	1:36417053-36695984	0.814328	0.815321	0.719436	0.362124	0.414909	0.248259
ENSSSCG00000004218	RSPO3	1:35984949-36067079	0.791411	0.989625	0.716558	1.47378	0.673965	0.477042
ENSSSCG00000042355	ENSSSCG00000042355	1:36282068-36287753	0.014618	0	0.008786	0	0.011582	0
ENSSSCG00000004220	TRMT11	1:36930957-37002056	8.57072	5.83147	5.60403	6.5587	7.23911	6.02794
ENSSSCG00000004221	HINT3	1:37008475-37023930	24.1715	17.7034	15.7826	20.1547	23.1481	14.3787
ENSSSCG00000004223	HEY2	1:37219883-37231385	0.396575	0.662251	0.966356	0.899232	0.58964	0.136907
ENSSSCG00000004222	NCOA7	1:37043803-37194480	5.24301	2.96615	6.48945	4.28852	4.67498	4.20152
ENSSSCG00000004224	HDDC2	1:37640656-37662840	0.910589	1.52434	1.86131	1.01753	0.706586	0.567165
ENSSSCG00000004225	TPD52L1	1:37666748-37761760	0.172335	0.129134	0.43716	0.165576	0.081953	0.012762
ENSSSCG00000021149	RNF217	1:37788472-37912122	8.2395	3.41152	6.44725	6.25145	7.91145	3.64144
ENSSSCG00000036607	NKAIN2	1:38014254-39040239	0.163742	0.063214	0.153977	0.708651	0.067229	0.100186
ENSSSCG00000004232	CLVS2	1:39682688-39752487	0	0.007306	0.015108	0	0.085286	0
ENSSSCG00000004234	FABP7	1:39871145-39876387	0.035253	0	0	0	0	0.034146
ENSSSCG00000004233	SMPDL3A	1:39848641-39868731	82.1282	26.546	17.5949	89.8586	54.1045	4.73656
ENSSSCG00000004236	PKIB	1:39913467-40022898	5.30321	7.71017	3.2582	3.40422	4.04176	2.0572
ENSSSCG00000027613	TRDN	1:39180816-39567314	20.6243	15.5473	15.7214	27.5246	15.536	33.6635
ENSSSCG00000004237	SERINC1	1:40099339-40141540	120.796	82.119	79.4177	69.0669	91.2752	65.5482
ENSSSCG00000004238	HSF2	1:40147164-40180297	7.37138	6.31635	18.4213	12.6372	18.3799	16.8457
ENSSSCG00000004241	GJA1	1:40988515-41002137	11.8434	29.9382	17.5102	10.016	20.5509	10.4459
ENSSSCG00000004242	TBC1D32	1:41057838-41265375	1.24405	1.17988	1.93045	1.28666	0.918398	0.998458
ENSSSCG00000004244	MAN1A1	1:42729112-42896283	6.55335	4.53867	7.34448	5.05581	5.08443	3.81374
ENSSSCG00000004246	ENSSSCG00000004246	1:43171928-43198337	2.80045	1.52499	4.24656	2.58789	3.57351	2.22176
ENSSSCG00000004247	ASF1A	1:43200414-43214913	6.12354	6.20805	5.12556	5.45779	5.66413	4.51311
ENSSSCG00000050966	ENSSSCG00000050966	1:43233793-43421008	1.35854	0.681518	1.61377	2.53889	1.32931	1.36581
ENSSSCG00000004249	CEP85L	1:43392635-43572845	6.8571	5.58437	7.27014	10.9601	12.4024	10.1567
ENSSSCG00000004250	SLC35F1	1:43653456-43837393	0.472466	0.621851	0.397497	0.430619	0.208803	0.202259
ENSSSCG00000042072	-	1:43809808-44057868	0	0.06817	0	0	0.018483	0.34561
ENSSSCG00000020885	NUS1	1:44156778-44186194	5.87851	4.00927	7.70883	5.21601	5.66754	4.4078
ENSSSCG00000004252	ENSSSCG00000004252	1:44204802-44229539	0	0	0	0	0	0
ENSSSCG00000004254	DCBLD1	1:44239379-44414273	4.44923	3.70709	5.43472	5.60328	3.68629	4.07009
ENSSSCG00000004253	ENSSSCG00000004253	1:44239383-44287198	8.93872	6.6365	7.13284	9.92003	7.08645	6.65421
ENSSSCG00000026978	ROS1	1:44409931-44535501	0.314322	0.252946	0.139607	0.547028	0.158299	0.298796
ENSSSCG00000045461	ENSSSCG00000045461	1:44505565-44547070	0.019329	0.079272	0.03368	0.124185	0.029722	0.1645
ENSSSCG00000004261	ENSSSCG00000004261	1:44899219-44899545	0.335364	0.145221	0.158116	0.217038	0.075085	0.103754
ENSSSCG00000038522	FAM162B	1:44889589-44897808	1.57973	1.44101	1.22544	1.36837	1.99787	1.15249
ENSSSCG00000004255	VGLL2	1:44549410-44557797	10.0376	6.58157	5.90144	18.0742	13.2244	12.0362
ENSSSCG00000039333	RFX6	1:44765450-44823516	0.035943	0.019718	0.009231	0.053764	0.038302	0.009392
ENSSSCG00000036207	GPRC6A	1:44853937-44878393	0.103543	0.07053	0.06808	0.109228	0.059084	0.099679
ENSSSCG00000004262	KPNA5	1:44900494-44942017	6.64579	6.06549	7.20213	8.85816	6.92639	5.6531
ENSSSCG00000004263	ZUP1	1:44939951-45003224	2.18671	2.14552	2.77437	2.92173	1.96729	1.65014
ENSSSCG00000023834	RSPH4A	1:44963879-44985205	0.0132	0	0.006217	0.000552	0.030181	0.012652
ENSSSCG00000032533	ENSSSCG00000032533	1:45011228-45026102	0	0	0.023755	0	0	0
ENSSSCG00000025941	PTP4A1	1:45170468-45181741	9.45128	6.4625	12.393	9.21038	7.99383	8.38721
ENSSSCG00000049526	ENSSSCG00000049526	1:46070668-46075983	0	0	0	0	0	0.007171
ENSSSCG00000035259	PHF3	1:45214821-45303634	10.0908	6.25586	9.66368	10.7686	7.51754	5.90255
ENSSSCG00000004270	ADGRB3	1:48889295-49619770	0.10454	0	0.038759	0.078827	0.006662	0.006045
ENSSSCG00000004274	COL9A1	1:50403358-50498332	0.011838	0	0	0	0	0.006487
ENSSSCG00000004272	LMBRD1	1:49868604-49977965	15.1487	13.4538	11.9219	11.0652	15.564	12.6591
ENSSSCG00000044472	COL19A1	1:50045021-50399969	0.566141	0.348819	0.938793	0.273414	0.373313	0.234151
ENSSSCG00000046534	-	1:50579680-50692943	0.806245	0.2445	0.469471	0.360171	0.615783	0.291042
ENSSSCG00000004275	FAM135A	1:50579706-50716358	5.94719	5.13423	4.33876	7.09717	5.75174	4.59878
ENSSSCG00000004276	SMAP1	1:50721676-50942991	17.3988	19.4292	16.458	16.3504	14.2669	13.4893
ENSSSCG00000026246	B3GAT2	1:50938250-51041584	0.192609	0.247961	0.162505	0.117872	0.13636	0.221617
ENSSSCG00000004279	OGFRL1	1:51312894-51332328	6.99936	4.85699	9.1127	6.17922	6.01989	6.42559
ENSSSCG00000046159	ENSSSCG00000046159	1:51712421-51714887	0.005007	0	0	0.004508	0	0
ENSSSCG00000004280	RIMS1	1:51785495-52244934	0.479589	0.29568	0.603165	0.751176	0.439803	0.352545
ENSSSCG00000004283	DPPA5	1:52986463-52987594	0	0.067148	0	0.307523	0	0
ENSSSCG00000004284	ENSSSCG00000004284	1:52995866-53007687	0	0.045024	0	0.160189	0	0.080708
ENSSSCG00000004285	OOEP	1:53006685-53007885	0	0	0	0	0	0
ENSSSCG00000004287	ENSSSCG00000004287	1:53021033-53038996	0	0	0	0	0	0
ENSSSCG00000026943	MRAP2	1:53256006-53318107	1.01967	0.385339	0.317675	0.51406	0.504062	0.269818
ENSSSCG00000044858	ENSSSCG00000044858	1:53275692-53279510	0.004115	0.019874	0	0.001981	0	0.021628
ENSSSCG00000022994	CYB5R4	1:53091419-53191212	6.3522	5.42031	5.02356	6.26726	5.164	3.57269
ENSSSCG00000004289	CEP162	1:53332433-53442399	1.94908	2.02291	2.46388	2.47334	1.62354	1.19793
ENSSSCG00000004290	TBX18	1:53837454-53867475	2.10392	1.78662	2.06137	1.90997	0.569955	0.587766
ENSSSCG00000004281	KCNQ5	1:52433597-52939824	2.99108	2.23764	3.24312	7.09902	2.55864	1.75541
ENSSSCG00000044215	ENSSSCG00000044215	1:54117739-54120119	0	0.018587	0.05209	0.020594	0	0.017706
ENSSSCG00000004291	NT5E	1:54400810-54448742	1.68764	2.84177	2.37118	2.12142	3.67769	1.74841
ENSSSCG00000004293	SNX14	1:54460640-54547216	24.3549	16.239	22.9073	21.9512	20.5897	15.5324
ENSSSCG00000004294	SYNCRIP	1:54563113-54598407	15.6218	8.64651	22.5922	18.657	24.9012	21.04
ENSSSCG00000043097	ENSSSCG00000043097	1:54859629-54861032	0	0	0	0.016167	0	0.02679
ENSSSCG00000025434	CGA	1:55551320-55568991	0	0	0	0	0.021776	0
ENSSSCG00000035251	HTR1E	1:55408112-55497599	0	0.022773	0	0.00867	0	0
ENSSSCG00000035281	ZNF292	1:55593808-55711674	7.56444	5.14141	7.94192	9.63024	5.36465	7.00371
ENSSSCG00000042121	ENSSSCG00000042121	1:55636990-55645793	0	0	0	0	0	0
ENSSSCG00000004300	SMIM8	1:55753908-55766869	3.92684	4.45764	3.2757	5.0128	3.41435	3.90054
ENSSSCG00000004301	C6orf163	1:55765774-55791891	0.035596	0.017399	0	0.106807	0.034529	0.016574
ENSSSCG00000004304	SLC35A1	1:55788530-55896238	12.3564	7.93958	12.4264	10.6021	13.8999	6.46789
ENSSSCG00000004302	ENSSSCG00000004302	1:55821542-55854018	0	0.030077	0.090203	0	0.053377	0.047311
ENSSSCG00000004303	RARS2	1:55859824-55982068	8.31377	6.27921	8.92986	7.99159	6.36357	5.69471
ENSSSCG00000004306	ORC3	1:55954159-56042895	3.67118	2.43642	4.29052	3.24512	3.23802	1.72501
ENSSSCG00000004307	-	1:56028719-56070180	5.02095	5.70553	14.8902	7.56323	11.8289	21.9242
ENSSSCG00000004308	SPACA1	1:56378291-56395493	0	0	0.138969	0.139972	0.137074	0.02952
ENSSSCG00000004309	CNR1	1:56466027-56492602	0.028318	0	0.06334	0.008035	0.104678	0.005299
ENSSSCG00000050040	ENSSSCG00000050040	1:56466751-56467230	0	0	0	0	0	0
ENSSSCG00000029003	ENSSSCG00000029003	1:56689068-56689709	27.662	31.7519	32.1917	24.1797	25.9809	23.7808
ENSSSCG00000004311	RNGTT	1:56852863-57061972	7.79718	7.57767	7.53289	7.39509	7.18767	6.51395
ENSSSCG00000024249	GABRR2	1:57222558-57332720	0.015083	0	0.01832	0	0	0
ENSSSCG00000004317	UBE2J1	1:57337079-57365968	4.65734	3.89923	5.85339	5.70645	6.088	3.94871
ENSSSCG00000039953	PNRC1	1:57128305-57137085	49.0821	48.3598	41.9872	38.506	33.0683	65.5939
ENSSSCG00000046419	ENSSSCG00000046419	1:57134709-57141675	0.146964	0.054107	0.037519	0.084883	0.041463	0.156617
ENSSSCG00000032781	SRSF12	1:57148389-57165987	0.358923	0.025074	0.675875	0.142094	0.297727	0.130951
ENSSSCG00000004314	PM20D2	1:57188535-57219233	8.74497	11.0495	6.05322	9.39723	5.62699	9.93189
ENSSSCG00000004322	ANKRD6	1:57438000-57645958	0.272784	0.251373	0.311703	0.470317	0.063504	0.222867
ENSSSCG00000004318	RRAGD	1:57374051-57424061	20.4399	13.8251	19.4174	20.9325	24.0019	16.1913
ENSSSCG00000004330	GJA10	1:57879740-57892734	0.143912	0.118132	0.217059	0.260164	0	0.025775
ENSSSCG00000004328	MDN1	1:57660224-57826368	2.72671	1.88147	3.42925	3.78915	2.53873	2.45479
ENSSSCG00000004331	CASP8AP2	1:57834116-57864844	2.01324	1.62821	2.70125	2.57148	1.45598	1.19044
ENSSSCG00000004332	BACH2	1:57899789-58281754	0.633885	0.541979	2.53926	2.39826	2.16164	4.68162
ENSSSCG00000044269	-	1:58071852-58281804	0.619255	0.194313	0.891848	0.946496	0.378049	0.717011
ENSSSCG00000004334	MAP3K7	1:58481956-58548057	9.93521	7.09003	8.30755	10.3238	8.83572	8.04691
ENSSSCG00000041606	ENSSSCG00000041606	1:61016697-61021680	0	0.007387	0	0	0	0
ENSSSCG00000004336	EPHA7	1:60771571-60944038	0.152868	0.177342	0.256798	0.283567	0.218719	0.289867
ENSSSCG00000050706	ENSSSCG00000050706	1:61610836-61616340	0	0	0	0	0	0
ENSSSCG00000035648	MANEA	1:62887881-62945583	3.40108	1.98424	3.4115	2.75122	2.09246	1.82842
ENSSSCG00000042849	ENSSSCG00000042849	1:63600942-63638463	0.012148	0	0.027008	0.013371	0.013414	0.005623
ENSSSCG00000004339	UFL1	1:63638592-63700481	17.8878	12.4146	12.8415	12.7603	15.5796	10.8361
ENSSSCG00000035240	GPR63	1:63911309-63973895	1.36928	0.929899	1.22708	1.4447	0.43209	0.604714
ENSSSCG00000004340	FHL5	1:63705936-63754067	15.5182	14.8587	16.6847	15.393	13.8056	16.2938
ENSSSCG00000004342	NDUFAF4	1:63988099-64044800	4.51857	2.92275	3.40333	3.30966	3.4072	3.22594
ENSSSCG00000049009	ENSSSCG00000049009	1:65433363-65439091	0	0	0	0	0	0
ENSSSCG00000027002	KLHL32	1:64078669-64307179	0.093666	0.134748	0.120262	0.045023	0.094545	0.052146
ENSSSCG00000004344	MMS22L	1:64303604-64459933	0.390461	0.575103	0.922081	1.1292	0.39116	0.257941
ENSSSCG00000004347	FBXL4	1:65872119-65935703	6.60532	7.45646	3.29565	6.18145	1.71856	4.55514
ENSSSCG00000004355	ENSSSCG00000004355	1:66579143-66579910	0.941295	0.921129	0.630427	1.10215	0.992797	0.352428
ENSSSCG00000004349	FAXC	1:66232163-66346572	4.02139	8.15428	2.97883	5.92231	7.45795	9.04983
ENSSSCG00000037594	PNISR	1:66311559-66381451	13.481	11.9411	11.6972	16.457	8.68131	11.4487
ENSSSCG00000050732	-	1:66351050-66382252	2.10214	2.68951	1.88594	2.67928	1.80166	2.40844
ENSSSCG00000004351	USP45	1:66387603-66454741	4.05893	3.1427	4.09691	3.9642	2.03074	3.55052
ENSSSCG00000038757	-	1:66413209-66467910	3.98183	4.5964	2.42451	5.63228	2.68596	3.79074
ENSSSCG00000004353	CCNC	1:66471781-66499188	6.4968	8.20857	7.27223	5.87563	6.83771	5.94389
ENSSSCG00000004357	SIM1	1:67214337-67294397	3.563	3.45071	1.21619	4.6567	3.64303	3.23795
ENSSSCG00000046266	ENSSSCG00000046266	1:69811397-69813260	0	0	0	0	0	0
ENSSSCG00000004361	GRIK2	1:68057737-68679278	0.200324	0.153544	0.524533	0.211152	0.275617	0.263776
ENSSSCG00000047827	ENSSSCG00000047827	1:69900749-69907504	0	0	0	0	0	0
ENSSSCG00000004358	ASCC3	1:67331941-67657085	13.6523	13.9594	17.0812	16.1255	14.9756	14.2447
ENSSSCG00000037612	LIN28B	1:71166786-71296861	0	0	0	0	0	0
ENSSSCG00000004364	HACE1	1:70993341-71105012	4.11879	3.81008	6.38334	5.19027	4.62599	3.31062
ENSSSCG00000045756	ENSSSCG00000045756	1:71456042-71457405	0	0	0	0	0	0
ENSSSCG00000042384	ENSSSCG00000042384	1:71973436-71979130	0.01446	0	0.019759	0.007972	0	0
ENSSSCG00000004368	PREP	1:71495194-71701093	7.21338	5.55985	10.1107	10.0367	7.41683	5.39956
ENSSSCG00000004366	BVES	1:71314274-71360176	23.5553	14.9297	29.2997	25.7895	28.0521	28.2031
ENSSSCG00000004367	POPDC3	1:71380768-71400192	81.8172	50.6522	84.528	79.1442	145.791	66.8178
ENSSSCG00000031023	-	1:73119760-73124342	0.292101	0.186236	0.58407	0.34668	0.13603	0.31186
ENSSSCG00000037985	MTRES1	1:73162335-73180017	3.52144	2.65248	1.29666	2.67238	3.08742	1.68221
ENSSSCG00000004370	ATG5	1:72270799-72520453	14.382	11.2595	7.9109	12.591	14.2734	6.02515
ENSSSCG00000004369	PRDM1	1:72311880-72335466	0.277177	0.171773	0.177839	0.291534	0.221228	0.123272
ENSSSCG00000004371	CRYBG1	1:72515942-72826360	0.763453	0.629485	1.53426	0.856542	0.595364	0.461385
ENSSSCG00000046528	ENSSSCG00000046528	1:72699572-72707375	0.064271	0.069092	0.205623	0.09818	0.09489	0.08625
ENSSSCG00000004373	RTN4IP1	1:72762840-72815540	1.69965	3.56308	1.49823	2.57671	1.36142	1.28475
ENSSSCG00000004374	QRSL1	1:72815612-72846866	16.2319	21.1106	11.0296	15.3835	11.8929	11.5264
ENSSSCG00000031159	BEND3	1:73184753-73360113	0.705887	0.331513	0.789349	0.521226	0.484798	0.300217
ENSSSCG00000036168	PDSS2	1:73235097-73510573	1.10806	1.09581	1.17364	1.55431	0.802219	0.795369
ENSSSCG00000033392	SCML4	1:73838813-73968786	0.521702	0.15737	0.274088	0.18458	0.121365	0.278905
ENSSSCG00000048970	-	1:73866396-73884720	0	0.008119	0.11782	0.569135	0.05996	0.064549
ENSSSCG00000004379	SOBP	1:73549283-73722403	1.66992	1.62573	1.50652	3.36396	0.996439	1.28236
ENSSSCG00000004382	SEC63	1:74000684-74078582	5.89209	3.66621	7.88456	6.16543	5.79725	5.09544
ENSSSCG00000004384	NR2E1	1:74271042-74292681	0.01303	0.0187	0.117973	0.078261	0	0.024127
ENSSSCG00000004383	OSTM1	1:74139330-74181084	12.7357	9.56348	10.4178	9.66369	11.7916	8.48311
ENSSSCG00000004385	SNX3	1:74306453-74349335	67.9759	65.0971	69.3907	68.0106	64.8589	63.6817
ENSSSCG00000040199	AFG1L	1:74367488-74590624	4.09935	4.02145	3.21048	3.99614	2.32251	2.64429
ENSSSCG00000004387	-	1:74605958-74766760	9.60798	9.35691	13.1153	15.5239	9.92242	15.3852
ENSSSCG00000004388	ARMC2	1:74923842-75170566	6.11519	6.59764	4.21441	6.47152	3.75708	5.30825
ENSSSCG00000004390	SESN1	1:75033098-75169987	139.61	146.391	71.8273	143.06	67.2361	117.152
ENSSSCG00000004389	ENSSSCG00000004389	1:75118461-75118781	0.030785	0	0.056414	0.032999	0	0.072442
ENSSSCG00000004391	CEP57L1	1:75170617-75227031	4.21214	4.54236	3.34971	3.91746	1.63533	3.02173
ENSSSCG00000004415	-	1:75228053-75432186	2.22468	2.03384	2.07561	3.07222	0.962748	1.96945
ENSSSCG00000004411	ZBTB24	1:75531035-75548785	1.16247	0.515954	0.957838	0.888513	1.1803	0.879961
ENSSSCG00000004410	ENSSSCG00000004410	1:75558005-75564364	0.029223	0	0	0.032136	0	0.027055
ENSSSCG00000004413	PPIL6	1:75463222-75508271	0.010108	0	0	0.013141	0	0
ENSSSCG00000004408	SMPD2	1:75468697-75524587	4.77248	1.25276	2.7609	2.60318	4.17909	2.71053
ENSSSCG00000004412	MICAL1	1:75511693-75522765	1.56797	1.20086	3.01853	1.55186	2.38922	1.49842
ENSSSCG00000004414	CD164	1:75441568-75458145	55.3324	31.072	60.243	52.1716	57.3133	50.845
ENSSSCG00000033739	ENSSSCG00000033739	1:75621609-75693354	0	0	0	0	0	0
ENSSSCG00000004405	FIG4	1:75652643-75847528	4.77177	4.38741	4.7855	4.69204	3.48284	2.576
ENSSSCG00000049983	-	1:75727678-75740754	0	0.122377	0	0.030984	0	0.174867
ENSSSCG00000004404	ENSSSCG00000004404	1:76107509-76180226	0.072801	0.179864	0.788436	0.152047	0.397412	0.320007
ENSSSCG00000004403	CDC40	1:76179164-76232959	10.091	8.42417	9.08197	8.06139	11.6385	7.24802
ENSSSCG00000004402	METTL24	1:76219492-76367782	1.35878	0.688966	0.549783	0.904242	0.53928	0.509831
ENSSSCG00000049571	-	1:76312418-76368125	0.282425	0.219148	0.116979	0.120547	0.223081	0.085015
ENSSSCG00000004401	DDO	1:76390493-76417301	7.32944	5.82101	3.81291	3.12647	3.16659	1.73169
ENSSSCG00000004399	SLC22A16	1:76423352-76467576	36.8231	21.7159	32.4179	24.2588	36.5052	20.3004
ENSSSCG00000037424	CDK19	1:76589050-76793384	5.73408	4.55955	5.04647	5.09427	3.68761	4.79373
ENSSSCG00000004396	-	1:76649463-76750311	0.183396	0.943652	0.10816	0.197048	0.587957	0.444197
ENSSSCG00000049039	ENSSSCG00000049039	1:76760063-76781290	0	0	0.008568	0	0	0.005195
ENSSSCG00000004392	AMD1	1:76839731-76879940	26.4093	16.2428	47.5112	29.5291	58.6636	43.2214
ENSSSCG00000004393	GTF3C6	1:76880333-76909755	5.172	3.5822	6.40269	4.12226	4.89199	3.77609
ENSSSCG00000004394	RPF2	1:76917185-77131431	3.32652	2.81159	4.37935	2.62901	4.10517	3.14809
ENSSSCG00000004419	SLC16A10	1:76998359-77138639	13.2449	12.9893	7.2776	14.3724	2.66884	22.3473
ENSSSCG00000004420	TRAF3IP2	1:77480926-77541210	0.889391	1.41388	0.971843	0.710269	0.555076	0.448942
ENSSSCG00000036621	FAM229B	1:78048526-78063205	0.133904	0.095218	0	0.06837	0	0
ENSSSCG00000004422	CCN6	1:78005847-78019709	0	0	0	0.043584	0	0
ENSSSCG00000004423	TUBE1	1:78018429-78048452	0.775679	0.413051	0.939187	0.795058	0.776417	0.462928
ENSSSCG00000004421	FYN	1:77585439-77810581	6.15141	4.7477	7.55688	5.50687	4.71896	3.57827
ENSSSCG00000041409	MFSD4B	1:77159461-77173298	38.1082	21.2938	22.6361	52.5518	56.6804	49.4595
ENSSSCG00000044325	-	1:77196318-77209861	0.120538	0.52753	1.03722	1.35728	1.11137	0.730744
ENSSSCG00000025703	REV3L	1:77197409-77400137	24.8928	19.4884	20.3036	32.9061	30.2648	41.8945
ENSSSCG00000049926	ENSSSCG00000049926	1:79154279-79160468	0	0	0	0.014619	0	0
ENSSSCG00000043946	ENSSSCG00000043946	1:79158252-79161471	0.006394	0	0.011636	0.014052	0	0.011563
ENSSSCG00000004425	LAMA4	1:78071446-78224365	15.8638	14.3255	19.6388	10.9734	10.8559	8.89008
ENSSSCG00000037803	MARCKS	1:79789815-79795762	20.0333	14.3311	21.5119	16.7549	15.8877	9.69566
ENSSSCG00000004432	HDAC2	1:79863094-79901585	6.89341	5.82904	7.05937	5.9481	6.54045	5.72549
ENSSSCG00000042456	ENSSSCG00000042456	1:81324654-81331085	0	0	0.001456	0	0.001414	0.023371
ENSSSCG00000004433	HS3ST5	1:79955657-80243797	3.44879	2.95595	2.63554	5.21642	1.60685	2.48526
ENSSSCG00000004434	FRK	1:81605700-81714250	0.154577	0.210559	0.04533	0.096941	0.028755	0.216948
ENSSSCG00000004436	COL10A1	1:81745945-81880059	0.675149	0.781608	0.52637	0.549622	0.448645	0.403044
ENSSSCG00000004435	NT5DC1	1:81746022-81881113	9.90187	11.7029	7.3731	8.87969	6.43701	7.65315
ENSSSCG00000004438	TSPYL1	1:81908075-81909613	15.0661	14.4958	8.44435	9.86069	11.8873	7.62838
ENSSSCG00000036064	CALHM6	1:82085710-82087891	0.200625	0.124423	0.399294	0.15032	0.291334	0.031662
ENSSSCG00000004441	ENSSSCG00000004441	1:81934679-82063782	7.30487	3.66358	7.37729	3.52191	4.65749	3.52703
ENSSSCG00000004445	CALHM4	1:82150167-82154057	0.076321	0.037087	0.069447	0.075788	0	0
ENSSSCG00000040660	TRAPPC3L	1:82102134-82144255	0	0	0	0	0	0
ENSSSCG00000031898	CALHM5	1:82108942-82119476	3.16516	2.8224	2.27045	2.27831	1.86418	1.36665
ENSSSCG00000023415	ENSSSCG00000023415	1:82251321-82279687	0	0	0	0	0	0
ENSSSCG00000043963	ENSSSCG00000043963	1:82268275-82432410	0	0	0	0	0	0.013725
ENSSSCG00000040797	ENSSSCG00000040797	1:82324677-82342396	0	0	0	0	0	0
ENSSSCG00000004450	LGSN	1:82360563-82387717	0	0	0	0	0	0
ENSSSCG00000004451	RIPPLY2	1:82423391-82432638	0	0	0	0	0	0
ENSSSCG00000004453	SNAP91	1:82540985-82697342	0.10693	0.118224	0.030057	0.060449	0.066254	0.099929
ENSSSCG00000004452	PRSS35	1:82714995-82735025	0.053592	0.019355	0	0.014821	0.029688	0
ENSSSCG00000004446	RWDD1	1:82161738-82182180	23.3008	30.1178	23.909	24.7666	29.1344	20.9526
ENSSSCG00000029129	RWDD2A	1:82997986-83003554	0.29218	0.274487	0.40543	0.47816	0.256995	0.180002
ENSSSCG00000004454	ME1	1:82794964-82991104	11.055	6.59023	11.3869	8.05877	5.99004	6.89401
ENSSSCG00000032485	ENSSSCG00000032485	1:83910831-83911513	0	0	0	0	0	0
ENSSSCG00000004458	TPBG	1:83847812-83850881	0.531737	0.324902	0.746277	0.56712	0.96019	0.467558
ENSSSCG00000004456	PGM3	1:83003655-83029899	2.05573	1.27966	2.69307	1.50168	1.17213	1.89167
ENSSSCG00000004457	DOP1A	1:83026494-83137427	5.40333	4.40711	4.77176	5.58503	3.69737	3.41414
ENSSSCG00000026346	UBE3D	1:83140474-83366841	4.96992	7.54349	6.58351	6.88222	4.93468	4.43236
ENSSSCG00000004460	IBTK	1:83968297-84070766	8.71025	6.05308	8.24288	7.80653	6.44043	6.19319
ENSSSCG00000004464	TENT5A	1:84545201-84552135	4.46269	3.76832	8.95703	3.81586	3.8086	4.22083
ENSSSCG00000049631	ENSSSCG00000049631	1:85412056-85414221	0	0.004603	0.002162	0	0	0.002933
ENSSSCG00000004466	TTK	1:86076583-86125718	0.085769	0.464605	0.168541	0.070527	0.062628	0.089216
ENSSSCG00000028080	ELOVL4	1:86163838-86196010	0.495698	0.193801	0.69241	0.403161	0.458398	0.255805
ENSSSCG00000004465	BCKDHB	1:85715203-86017600	11.4451	16.1116	7.55617	11.8492	12.0513	9.72618
ENSSSCG00000032015	SH3BGRL2	1:86358148-86481780	2.89078	4.77495	3.15988	3.14152	2.63254	1.24717
ENSSSCG00000004469	LCA5	1:86516306-86685614	0.111427	0.180457	0.204088	0.136102	0.118083	0.045929
ENSSSCG00000046076	ENSSSCG00000046076	1:86765854-86770917	0	0.012807	0	0	0	0.007642
ENSSSCG00000050526	ENSSSCG00000050526	1:86854864-86861458	0	0	0	0.006884	0	0
ENSSSCG00000004470	HMGN3	1:86953923-86987465	26.6509	42.2233	20.2123	22.2027	20.2461	34.2151
ENSSSCG00000004472	IRAK1BP1	1:87290824-87329717	0.939468	1.31269	1.59283	1.53244	0.783833	0.676993
ENSSSCG00000004475	HTR1B	1:88596215-88601047	0.252536	0.044007	0.1315	0.08304	0.016612	0.027901
ENSSSCG00000004477	IMPG1	1:89835944-89986396	0	0	0	0	0	0
ENSSSCG00000004473	PHIP	1:87117111-87249579	15.9433	10.7435	17.3959	19.5318	12.1565	13.562
ENSSSCG00000004478	MYO6	1:89992866-90147578	2.40184	2.41336	3.18809	3.33615	2.6159	2.33331
ENSSSCG00000020702	SENP6	1:90167944-90299981	27.6702	20.7264	29.9745	27.0439	26.9619	26.6508
ENSSSCG00000004479	FILIP1	1:90388400-90638574	14.4491	13.0906	19.1207	15.9827	21.2939	24.194
ENSSSCG00000033155	TMEM30A	1:90650685-90688004	17.307	11.8102	17.6034	14.2277	19.1848	12.7645
ENSSSCG00000004480	COX7A2	1:90696698-90703410	129.312	189.036	112.409	106.721	138.17	76.3589
ENSSSCG00000044069	ENSSSCG00000044069	1:91627667-91631485	0.004642	0.010479	0.039112	0	0	0
ENSSSCG00000004484	COL12A1	1:90744429-90875118	12.594	6.38251	11.0412	6.9339	15.7362	12.5569
ENSSSCG00000045399	ENSSSCG00000045399	1:93006935-93013343	0	0	0	0	0	0
ENSSSCG00000044547	ENSSSCG00000044547	1:94054452-94059158	0	0	0.007933	0	0	0
ENSSSCG00000050379	ENSSSCG00000050379	1:94735587-94741794	0.021556	0.012856	0.018106	0.016949	0.029223	0.015352
ENSSSCG00000050905	ENSSSCG00000050905	1:94913516-94920447	0	0	0	0.007368	0	0
ENSSSCG00000004493	SIGLEC15	1:95475447-95492709	0.019697	0	0.001288	0.052409	0.031711	0
ENSSSCG00000004491	SLC14A2	1:95255632-95320607	0.020331	0.009659	0.009281	0.066498	0	0
ENSSSCG00000004492	SLC14A1	1:95354805-95381492	0.047051	0.022519	0	0.052006	0	0.020946
ENSSSCG00000045948	-	1:94294809-94662689	0.449521	0.473811	0.42717	0.485873	0.218081	0.374935
ENSSSCG00000004490	SETBP1	1:94294835-94666557	3.90897	3.04184	3.43461	6.22489	2.74614	1.8655
ENSSSCG00000021072	EPG5	1:95498717-95616755	6.13876	5.26174	6.00215	7.15487	5.98551	4.86796
ENSSSCG00000004485	CD109	1:92048461-92303802	2.68475	3.12885	3.75471	1.77622	2.09498	1.05306
ENSSSCG00000004486	SLC17A5	1:92205252-92342786	3.62291	1.61109	2.65049	2.40057	1.78474	1.32578
ENSSSCG00000050469	ENSSSCG00000050469	1:92274159-92286732	0	0	0	0	0.013383	0
ENSSSCG00000004489	EEF1A1	1:92421005-92488565	1634.47	1208.48	1522.37	815.716	1127.29	785.128
ENSSSCG00000037674	ENSSSCG00000037674	1:92423745-92424727	43.768	18.097	39.5962	22.1837	23.4743	14.7488
ENSSSCG00000004487	MTO1	1:92447164-92483236	3.52694	4.29479	3.72072	3.39796	3.56537	2.93753
ENSSSCG00000021383	CGAS	1:92483327-92504327	0.214767	0.176029	0.334684	0.209579	0.218278	0.138081
ENSSSCG00000004498	HAUS1	1:95756244-95780758	4.30491	5.11962	6.34903	2.30068	3.8678	2.75976
ENSSSCG00000004502	RNF165	1:95951414-96066949	0.91127	1.14611	0.474242	0.43714	0.477573	0.237155
ENSSSCG00000004500	C18orf25	1:95809187-95895027	10.1889	8.3372	10.9861	11.1519	12.428	9.48361
ENSSSCG00000004503	LOXHD1	1:96079709-96276992	0	0	0	0.002748	0	0
ENSSSCG00000032053	ST8SIA5	1:96297022-96375868	3.46617	3.32041	2.91052	4.40174	2.08765	1.48067
ENSSSCG00000004499	ATP5F1A	1:95625800-95750875	294.321	305.831	136.577	192.61	191.733	156.162
ENSSSCG00000034730	PIAS2	1:96441413-96545777	5.95849	5.35432	6.60607	6.73835	6.25759	5.62288
ENSSSCG00000022643	KATNAL2	1:96566849-96676548	0.012813	0.02514	0.039364	0.014366	0	0
ENSSSCG00000005771	HDHD2	1:96671793-96729441	4.56388	3.85652	3.88256	3.80755	3.33889	2.00828
ENSSSCG00000005768	ENSSSCG00000005768	1:96739150-96763821	16.1818	14.6925	14.1078	13.1406	16.0752	11.2013
ENSSSCG00000004505	SMAD2	1:97415716-97511358	4.77358	3.74343	4.94039	4.05628	3.44741	3.09689
ENSSSCG00000028076	ZBTB7C	1:97610691-98015089	0.18944	0.114677	0.117435	0.200693	0.119808	0.096966
ENSSSCG00000004506	CTIF	1:98133342-98456433	2.62879	1.81046	2.36512	2.95785	3.51855	2.10857
ENSSSCG00000049139	ENSSSCG00000049139	1:98631262-98637692	0	0.021862	0.0174	0.014071	0	0.023632
ENSSSCG00000004507	SMAD7	1:98510229-98542382	3.54745	2.09612	2.6436	2.70107	3.88525	2.5046
ENSSSCG00000004508	DYM	1:98638339-99024642	8.8413	16.8935	7.78284	9.03346	14.5881	10.2345
ENSSSCG00000004509	LIPG	1:99081938-99110980	2.05863	2.20877	4.56452	3.54364	3.1579	6.92766
ENSSSCG00000043017	ENSSSCG00000043017	1:99266078-99269536	0	0	0.005308	0	0	0
ENSSSCG00000004510	ACAA2	1:99280800-99332381	26.0699	37.9321	16.8387	25.203	17.6183	18.298
ENSSSCG00000004511	ENSSSCG00000004511	1:99417231-99809899	0.210992	0.146242	0.296349	0.28355	0.211866	0.190097
ENSSSCG00000049462	ENSSSCG00000049462	1:99729403-99734998	0	0.008581	0.002157	0.008194	0.002708	0.001703
ENSSSCG00000045942	ENSSSCG00000045942	1:99742869-99747458	0	0	0	0	0	0
ENSSSCG00000004516	MBD1	1:99848184-99917328	4.72986	4.26752	4.45333	4.48314	4.37812	3.11695
ENSSSCG00000004518	SKA1	1:99976485-99993462	0	0.216761	0.126699	0.041121	0.039125	0
ENSSSCG00000004517	CXXC1	1:99934497-99940130	8.83027	8.82869	7.44501	5.73187	7.8499	5.6884
ENSSSCG00000004520	MAPK4	1:100107935-100291585	0.15714	0.039921	0.289449	0.136132	0.078135	0.079477
ENSSSCG00000035007	RPL17-C18orf32	1:99043219-99048410	574.33	568.745	766.669	464.614	468.289	381.411
ENSSSCG00000004521	ENSSSCG00000004521	1:100340048-100512463	0.014648	0.021283	0.006664	0.025844	0.035201	0.016952
ENSSSCG00000004522	ME2	1:100419427-100476761	5.93877	5.86616	8.18434	4.79054	4.91879	3.82735
ENSSSCG00000034427	MEX3C	1:100676659-100699765	4.94731	4.33496	7.49357	4.36766	6.5467	5.35748
ENSSSCG00000024479	ELAC1	1:100514760-100535993	2.69697	1.9467	2.616	2.54815	2.57081	1.71239
ENSSSCG00000004524	SMAD4	1:100514791-100628029	32.4999	25.4732	36.5967	27.5321	30.6152	26.6466
ENSSSCG00000040836	DCC	1:102080200-103087249	0.114626	0.218519	0.22845	0.196978	0.106055	0.142086
ENSSSCG00000043936	ENSSSCG00000043936	1:102765081-102767687	0.007871	0	0	0.017414	0	0.005118
ENSSSCG00000004528	MBD2	1:103657094-103752427	4.53093	4.27654	5.88675	4.98722	5.69421	5.5185
ENSSSCG00000004529	POLI	1:103794071-103824646	2.11711	2.18989	1.89164	2.81432	1.83537	1.22667
ENSSSCG00000041749	ENSSSCG00000041749	1:103946742-103947489	0	0.02675	0	0	0	0
ENSSSCG00000039443	ENSSSCG00000039443	1:104157073-104170987	0	0	0	0	0	0
ENSSSCG00000004530	STARD6	1:103834765-103861496	0.115602	0.162873	0.192642	0.266205	0.087379	0.064254
ENSSSCG00000004531	C18orf54	1:103861057-103887284	1.91345	1.68836	1.8255	2.53206	1.25958	1.63661
ENSSSCG00000035243	RAB27B	1:104241571-104417105	0.332359	0.37941	0.236777	0.327757	0.547924	0.201044
ENSSSCG00000004534	CCDC68	1:104424001-104474489	3.68748	4.38677	2.76605	3.0946	3.0182	2.99084
ENSSSCG00000004535	TCF4	1:104719137-105079919	22.886	18.8726	22.4425	22.6077	18.9416	17.7504
ENSSSCG00000032236	ENSSSCG00000032236	1:105078456-105079597	0	0	0	0	0	0
ENSSSCG00000004541	FECH	1:106854002-106898418	1.84453	4.17527	2.78601	1.90366	3.10771	2.39909
ENSSSCG00000033063	ENSSSCG00000033063	1:106885204-106886240	0	0	0	0	0	0
ENSSSCG00000004537	TXNL1	1:105973628-106013574	78.9649	58.1124	85.1613	95.9381	118.068	64.4398
ENSSSCG00000004538	WDR7	1:106036029-106411724	5.55057	4.51375	8.27371	8.57529	5.0461	4.63237
ENSSSCG00000004542	NARS1	1:106911277-106933118	24.043	19.3898	30.1573	21.3767	26.4837	17.0301
ENSSSCG00000004545	ANKDD1A	1:107094123-107139235	0.097331	0.058348	0.054075	0.057399	0.080983	0
ENSSSCG00000037998	ENSSSCG00000037998	1:107108492-107109187	0	0	0	0	0	0
ENSSSCG00000004543	MTFMT	1:106970640-107001564	9.32887	10.4143	5.41749	5.99421	6.09207	4.3731
ENSSSCG00000004544	SPG21	1:106970656-107036347	1.6394	1.15172	1.71737	1.07056	1.32336	0.784619
ENSSSCG00000004549	RBPMS2	1:107259351-107296526	0.523675	0.109881	0.04642	0.31607	0.15727	0.171884
ENSSSCG00000004547	ENSSSCG00000004547	1:107186288-107219320	6.86225	3.90766	1.35763	3.94014	2.02616	4.14961
ENSSSCG00000004548	PIF1	1:107218657-107227171	0	0.098962	0.0644	0.042593	0.028376	0.035646
ENSSSCG00000004550	OAZ2	1:107325190-107341469	22.6212	22.6387	18.173	16.5277	15.5555	12.0417
ENSSSCG00000004551	ZNF609	1:107340541-107583273	1.74503	1.06917	1.52011	1.67586	1.12162	1.25628
ENSSSCG00000041571	-	1:107350894-107583311	0.415799	0.232207	0.618844	0.293209	0.321575	0.364662
ENSSSCG00000004554	PCLAF	1:107659501-107670978	0.145688	0.737083	0.871024	0.278955	0.473263	0.073997
ENSSSCG00000045500	ENSSSCG00000045500	1:107676239-107680046	0.005334	0.010509	0.00492	0.002129	0	0
ENSSSCG00000004552	TRIP4	1:107586031-107655214	6.44485	4.99273	6.87802	5.31904	4.78479	4.28692
ENSSSCG00000004558	CSNK1G1	1:107687327-107884045	1.97995	1.71511	2.82857	2.29468	1.42197	1.60157
ENSSSCG00000034137	PPIB	1:107886658-107897098	10.3756	6.81567	18.3163	6.68407	9.22518	5.13132
ENSSSCG00000037275	SNX22	1:107891698-107897529	0.936008	0.058401	0.069773	0.307442	0.085682	0.140797
ENSSSCG00000042703	ENSSSCG00000042703	1:107903741-107952265	8.38454	7.27239	7.52238	5.69466	7.65835	4.52173
ENSSSCG00000048062	ENSSSCG00000048062	1:107903741-107969349	1.12433	0.877106	0.819214	0.989026	0.863349	0.759236
ENSSSCG00000047502	ENSSSCG00000047502	1:107937673-107942224	0.338253	0.154255	0.294051	0.401991	0.331865	0.280981
ENSSSCG00000034124	CIAO2A	1:107951646-107969301	32.1912	36.4616	26.2967	31.4426	27.7759	23.2124
ENSSSCG00000032949	APH1B	1:108626872-108840142	2.55509	1.96888	3.82686	2.00534	2.23583	1.73182
ENSSSCG00000004565	CA12	1:108649271-108710651	0.19488	0.018536	0.263093	0.005712	0.071686	0.048424
ENSSSCG00000026571	RAB8B	1:108730294-108841491	3.66987	6.11021	4.13269	2.77028	7.28214	3.98877
ENSSSCG00000021588	DAPK2	1:107981843-108139629	3.33584	3.1263	2.86797	7.2815	4.17996	6.34286
ENSSSCG00000004561	HERC1	1:108072843-108403885	10.6315	9.40894	12.2923	14.3773	9.56757	9.79822
ENSSSCG00000038786	-	1:108404626-108412172	0.836581	0.315583	0.613908	0.776239	0.149605	0.740844
ENSSSCG00000028737	USP3	1:108414360-108515451	2.6204	1.60806	3.07609	2.92369	2.18208	1.85311
ENSSSCG00000023158	ENSSSCG00000023158	1:108881552-108890844	31.2239	35.8254	24.8958	25.7073	26.7635	25.6534
ENSSSCG00000004569	LACTB	1:108909690-108924511	11.0168	9.20481	7.06076	8.62543	9.84847	7.41934
ENSSSCG00000004572	ENSSSCG00000004572	1:109825438-109827177	0.600803	0.315407	0.970304	0.101292	0.414007	1.47703
ENSSSCG00000035016	ENSSSCG00000035016	1:109826052-109826405	0	0.112667	0.395129	0	0	0.19563
ENSSSCG00000004573	ENSSSCG00000004573	1:109918697-109923168	5.02675	2.09329	1.73924	0.30093	11.2302	2.0843
ENSSSCG00000024088	TLN2	1:109208672-109680199	7.69667	7.09478	6.95891	7.72893	4.36875	7.26346
ENSSSCG00000046767	ENSSSCG00000046767	1:109615130-109617806	0.426848	0.30919	0.27947	0.474454	0.287937	0.215932
ENSSSCG00000036431	VPS13C	1:109931264-110104241	21.4471	16.9607	19.8828	18.4947	19.889	12.5521
ENSSSCG00000004577	ICE2	1:111489760-111561910	3.77784	2.84135	3.6558	4.3856	3.35143	2.78978
ENSSSCG00000004578	ANXA2	1:111588306-111635064	158.539	95.8438	294.666	51.4772	103.85	56.5354
ENSSSCG00000004576	RORA	1:110718994-111477703	15.8864	13.652	17.1463	26.758	20.891	40.7684
ENSSSCG00000004584	GCNT3	1:112401681-112541060	1.93917	1.52659	1.12762	1.69891	1.68402	1.35809
ENSSSCG00000004582	BNIP2	1:112343559-112370404	10.2049	7.95869	8.21825	7.95894	8.56621	5.9161
ENSSSCG00000004583	ENSSSCG00000004583	1:112344223-112399541	42.0643	46.3998	38.6469	32.7289	38.7856	23.8215
ENSSSCG00000004588	CCNB2	1:112907047-112942219	0.610995	0.868638	0.187409	0.030517	0.117778	0.072249
ENSSSCG00000004586	FAM81A	1:112548263-112901675	1.0511	0.83601	1.32149	0.645895	0.697442	0.798109
ENSSSCG00000004587	MYO1E	1:112677810-112901999	5.05489	2.84787	6.64098	3.04192	4.05094	3.34575
ENSSSCG00000004589	RNF111	1:112961412-113059543	3.48777	3.02022	4.82173	4.7061	3.59156	4.05375
ENSSSCG00000004592	SLTM	1:113084864-113136625	9.66429	7.31564	9.39494	9.47429	8.58207	9.47406
ENSSSCG00000024131	MINDY2	1:113171064-113258753	5.57607	6.35894	5.13392	4.93289	3.83795	4.56931
ENSSSCG00000004596	LIPC	1:113433679-113604306	1.81213	1.74272	1.19276	1.31037	1.44349	0.930461
ENSSSCG00000024660	-	1:113289196-113410043	11.462	6.44674	9.59454	7.90026	5.17575	3.79963
ENSSSCG00000004595	ADAM10	1:113289197-113413569	11.7866	10.7162	15.3068	12.3251	11.6866	9.78597
ENSSSCG00000025578	ALDH1A2	1:113715620-114037249	1.13994	1.54801	3.2338	4.7987	0.35277	1.49213
ENSSSCG00000004597	AQP9	1:113765680-113848685	0.293622	0.171913	0.543184	0.132128	0.078157	0.095765
ENSSSCG00000046774	ENSSSCG00000046774	1:113867091-113869587	0	0	0	0	0	0.007633
ENSSSCG00000030605	POLR2M	1:114256460-114266875	17.582	13.5725	14.8748	12.8536	17.4931	12.0575
ENSSSCG00000004598	ENSSSCG00000004598	1:114287626-114386473	2.82572	2.04144	1.76071	1.28052	1.38541	1.27282
ENSSSCG00000035038	CGNL1	1:114424157-114598823	1.01438	0.460118	1.21758	0.68182	0.631375	0.576272
ENSSSCG00000004600	TCF12	1:114682295-115056366	15.8039	19.1238	33.0249	30.991	23.2933	23.2641
ENSSSCG00000041181	ENSSSCG00000041181	1:114816998-114821606	0.88616	0.575075	1.32351	1.5314	0.692682	1.1748
ENSSSCG00000043390	ENSSSCG00000043390	1:114904735-114913458	1.08139	0.692032	1.87359	1.76137	0.878589	1.92237
ENSSSCG00000026960	ENSSSCG00000026960	1:115078682-115349990	19.7553	13.3969	23.5912	31.8752	18.2996	18.4368
ENSSSCG00000004570	TPM1	1:108986981-109019440	958.044	1567.61	1157.86	1227.91	2001.48	2312.41
ENSSSCG00000004602	TEX9	1:115452828-115734802	60.4605	80.3679	105.474	88.2698	70.4006	106.7
ENSSSCG00000046217	ENSSSCG00000046217	1:115459000-115462851	0.010689	0.026595	0.048633	0.023571	0.035293	0.014812
ENSSSCG00000004601	MNS1	1:115471922-115553524	0.262894	0.208126	0.183119	0.250705	0.177775	0.224962
ENSSSCG00000049979	-	1:115734317-115866361	0.559793	0.333246	0.516742	0.455745	0.219923	0.421893
ENSSSCG00000004603	RFX7	1:115734344-115871086	9.95489	7.71806	8.24674	19.028	4.33304	10.6869
ENSSSCG00000035798	PRTG	1:116132100-116275937	0.371694	0.267034	0.165779	0.259175	0.169853	0.126471
ENSSSCG00000037499	NEDD4	1:115941937-116070317	24.5395	25.8433	13.4261	39.7871	13.0462	42.593
ENSSSCG00000004607	PYGO1	1:116279481-116327136	59.4171	37.0343	48.4264	53.0778	41.7812	31.104
ENSSSCG00000004612	RAB27A	1:116533024-116605199	1.85691	1.89788	2.14426	1.79485	2.14035	1.30752
ENSSSCG00000024983	RSL24D1	1:116612330-116629141	29.092	26.1734	28.4933	24.3291	37.2482	23.8029
ENSSSCG00000004608	DNAAF4	1:116327224-116431667	1.3212	0.492312	1.2667	1.50103	0.464951	0.727873
ENSSSCG00000004610	CCPG1	1:116399687-116522457	52.0949	48.2182	34.2997	43.4206	37.3854	34.855
ENSSSCG00000032854	C15orf65	1:116435265-116479364	0.643914	1.0762	0.624641	0.413437	0	0
ENSSSCG00000032619	PIGB	1:116447788-116532934	1.72313	1.30167	1.63997	1.40485	1.37502	1.58094
ENSSSCG00000004614	UNC13C	1:117166283-117764668	0	0	0.017903	0.016256	0.021745	0
ENSSSCG00000051452	ENSSSCG00000051452	1:117400184-117403243	0	0.022232	0	0.002473	0.009584	0.029733
ENSSSCG00000004615	WDR72	1:117946040-118160256	0	0	0	0	0	0
ENSSSCG00000041333	ENSSSCG00000041333	1:118367967-118373304	0	0	0	0	0	0
ENSSSCG00000004621	MYO5C	1:119407343-119536440	0	0	0	0	0.006387	0
ENSSSCG00000004622	GNB5	1:119484397-119589868	2.49891	2.54343	2.75776	2.59327	1.40606	1.16795
ENSSSCG00000004617	FAM214A	1:119020990-119128830	15.6839	16.9029	15.0757	23.9485	10.5732	23.564
ENSSSCG00000004620	MYO5A	1:119134313-119394725	27.2847	20.1998	37.3093	24.7808	35.6039	25.7807
ENSSSCG00000004624	MAPK6	1:119713653-119771312	14.9545	9.55076	29.3347	13.9861	24.5403	14.4085
ENSSSCG00000004628	TMOD2	1:119956588-120009364	1.58301	2.92647	1.91082	2.5742	1.29039	0.987482
ENSSSCG00000004625	LEO1	1:119805039-119948865	3.01824	2.71224	3.47315	3.38422	2.87498	2.24797
ENSSSCG00000004626	TMOD3	1:119862244-119948883	13.2846	11.8008	17.3268	13.0792	13.1607	11.8916
ENSSSCG00000004629	LYSMD2	1:120026525-120043146	10.1221	14.7729	11.3123	13.2291	3.36967	4.67942
ENSSSCG00000004630	SCG3	1:120045309-120138175	0.24604	0.321095	0.087502	0.222951	0.222337	0.110482
ENSSSCG00000032517	DMXL2	1:120138334-120298711	1.83234	1.19496	1.97996	1.3889	0.691948	0.603628
ENSSSCG00000039810	ENSSSCG00000039810	1:120160696-120161129	0	0	0	0	0	0
ENSSSCG00000004632	GLDN	1:120322432-120399041	1.516	0.934694	0.490029	1.41571	0.56786	0.536969
ENSSSCG00000030168	CYP19A1	1:120348080-120695899	0.34792	0.452272	0.069992	0.513934	0	0.141291
ENSSSCG00000043744	ENSSSCG00000043744	1:120642414-120649666	0.005677	0.011035	0.005114	0.006259	0	0
ENSSSCG00000004634	AP4E1	1:120807328-120946052	9.48069	7.56139	6.36648	9.11565	8.06188	4.53546
ENSSSCG00000031794	TNFAIP8L3	1:120807392-120849828	1.22638	0.84608	0.496359	0.56578	0.369422	0.407079
ENSSSCG00000004635	SPPL2A	1:121057526-121134891	44.437	34.5038	16.6218	20.0387	34.04	26.8497
ENSSSCG00000047865	ENSSSCG00000047865	1:121081799-121091340	0.203587	0.094968	0.289758	0.316953	0.114705	0.1448
ENSSSCG00000034352	-	1:121146041-121203703	0.694072	0.303722	0.643813	0.625433	0.595713	0.422806
ENSSSCG00000004636	TRPM7	1:121146115-121250224	13.1201	8.65914	12.1434	12.4474	9.31369	8.84887
ENSSSCG00000004638	USP50	1:121273062-121307107	0.029837	0	0.078463	0.032034	0	0.055217
ENSSSCG00000004639	USP8	1:121306030-121376099	5.47043	3.86096	6.65584	5.36204	5.03249	4.33126
ENSSSCG00000004644	HDC	1:121505742-121525255	0	0	0	0	0	0
ENSSSCG00000004643	SLC27A2	1:121526295-121579121	0	0.016911	0	0	0	0.004795
ENSSSCG00000004645	GABPB1	1:121413506-121489806	2.8448	2.77547	3.46265	2.41547	3.14057	2.06317
ENSSSCG00000004646	ATP8B4	1:121644376-121915549	0.878577	0.282212	1.77233	0.472883	0.19722	0.122099
ENSSSCG00000045182	ENSSSCG00000045182	1:121712947-121716765	0.010782	0.004995	0	0	0	0
ENSSSCG00000004647	DTWD1	1:122064977-122139272	4.72096	3.11277	4.71107	5.58203	3.79317	3.05483
ENSSSCG00000004648	FAM227B	1:122139442-122542191	1.55046	2.09741	2.11173	1.82637	0.921149	0.913835
ENSSSCG00000004651	GALK2	1:122214695-122542224	12.8904	8.16267	10.4205	6.69452	6.50598	3.85816
ENSSSCG00000004652	COPS2	1:122542411-122578858	37.3039	31.8566	28.9376	36.6903	40.1905	28.385
ENSSSCG00000004653	SECISBP2L	1:122633736-122688604	12.4906	8.91952	12.8602	11.0135	12.0831	8.77918
ENSSSCG00000004657	CEP152	1:122725903-122979848	0.671649	0.476465	1.34146	1.25595	0.660227	0.307369
ENSSSCG00000004656	ENSSSCG00000004656	1:122811556-122812131	5.15265	2.99158	5.06754	2.30429	2.75965	1.23694
ENSSSCG00000032141	DUT	1:123451212-123462232	28.0135	34.8309	21.5718	19.8393	20.8667	23.4169
ENSSSCG00000004659	SLC12A1	1:123481369-123571630	0	0.001199	0	0	0.487156	0
ENSSSCG00000040204	CTXN2	1:123574676-123582998	0	0	0	0	0	0
ENSSSCG00000004661	MYEF2	1:123582433-123643025	0.440087	0.573901	0.523663	0.578081	0.474811	0.323614
ENSSSCG00000004662	SLC24A5	1:123635039-123656737	0.024773	0.008776	0	0.012718	0	0
ENSSSCG00000042248	ENSSSCG00000042248	1:124564309-124566825	0	0	0	0	0	0
ENSSSCG00000050164	ENSSSCG00000050164	1:125258450-125261029	0.007182	0.01763	0	0	0.002702	0
ENSSSCG00000004663	SEMA6D	1:123987530-124307241	1.36074	1.01917	1.46582	1.9714	0.784395	0.729027
ENSSSCG00000004666	-	1:126071653-126137124	9.12552	5.63272	14.5448	4.46656	1.90082	4.14201
ENSSSCG00000004658	FBN1	1:123102009-123359649	42.0299	27.4154	59.227	38.7789	44.6695	29.0123
ENSSSCG00000049592	ENSSSCG00000049592	1:126204062-126208898	0	0.004137	0.045158	0	0.0188	0.014133
ENSSSCG00000037384	BLOC1S6	1:126165991-126184870	14.4759	12.4461	14.6292	9.04846	15.4865	8.48183
ENSSSCG00000004670	ENSSSCG00000004670	1:126304056-126310749	0.474504	0.196335	0.286588	0.431846	0.223722	0.174619
ENSSSCG00000004668	SLC30A4	1:126237032-126268102	3.69304	2.32975	4.30446	3.8168	2.74869	3.17981
ENSSSCG00000004671	SPATA5L1	1:126313401-126335391	3.96077	3.33738	3.26585	3.33084	3.03148	1.6885
ENSSSCG00000004672	GATM	1:126361945-126380872	3.48005	1.28281	2.71271	2.43549	1.65147	1.11247
ENSSSCG00000004673	SLC28A2	1:126472525-126511365	0.010805	0.010501	0.01973	0.011953	0.023305	0.020074
ENSSSCG00000004674	SHF	1:126549747-126570659	0.974421	0.721646	0.867561	0.936816	0.818273	0.675777
ENSSSCG00000004675	DUOX1	1:126572492-126620118	0	0	0	0	0	0
ENSSSCG00000004676	DUOXA2	1:126572533-126652463	0.040455	0.032982	0.079584	0.078026	0	0.0121
ENSSSCG00000004677	DUOXA1	1:126605142-126615719	0.089188	0	0	0.071229	0	0
ENSSSCG00000004678	DUOX2	1:126620477-126641419	0.016416	0	0.015045	0.014196	0	0
ENSSSCG00000004679	SORD	1:126655135-126700858	0.383291	0.584136	0.355509	0.354306	0.190627	0.343846
ENSSSCG00000004680	TERB2	1:126739469-126768708	0.025995	0	0	0.08598	0	0.022863
ENSSSCG00000004681	TRIM69	1:126775531-126816846	0	0	0	0	0	0
ENSSSCG00000035827	CTDSPL2	1:127028887-127125392	7.16704	6.05571	7.13615	6.44505	6.92659	5.59809
ENSSSCG00000023996	GOLM2	1:127131103-127238485	4.00081	3.98064	5.26234	4.34959	4.58106	4.42441
ENSSSCG00000004694	FRMD5	1:127317728-127650666	0.055229	0.042197	0.015463	0.029071	0.03753	0.008015
ENSSSCG00000004687	B2M	1:126829645-126996190	305.08	266.042	241.742	153.34	271.701	189.283
ENSSSCG00000004684	SPG11	1:126890892-126998059	10.1119	6.28098	9.5955	11.3664	10.4343	4.62436
ENSSSCG00000004691	EIF3J	1:126997199-127019148	20.3182	7.9242	13.5611	27.654	28.3846	9.67616
ENSSSCG00000004699	ELL3	1:127781403-127784844	0.374048	0.645505	0.169812	0.345918	0.112118	0.22818
ENSSSCG00000004700	PDIA3	1:127785772-127814196	39.5915	29.4695	84.1734	29.2841	34.6192	23.696
ENSSSCG00000004701	CATSPER2	1:127814343-127829436	0.489145	0.353404	0.452063	0.772813	0.302546	0.132599
ENSSSCG00000004702	STRC	1:127814343-127852339	0.716671	1.19641	0.806608	0.388091	0.430461	0.278258
ENSSSCG00000004703	ENSSSCG00000004703	1:127852537-127858972	0	0	0	0	0.047721	0
ENSSSCG00000004704	PPIP5K1	1:127865562-127915778	0.860525	0.836557	0.916165	1.66166	0.550326	0.805331
ENSSSCG00000004695	WDR76	1:127652887-127741354	1.3002	1.59693	2.00312	1.2486	1.33584	1.32289
ENSSSCG00000038436	HYPK	1:127695944-127767546	287.078	781.218	286.923	505.207	727.869	700.152
ENSSSCG00000040383	MFAP1	1:127741537-127756363	7.8249	6.50144	7.14256	6.58078	6.79937	4.30954
ENSSSCG00000004698	SERINC4	1:127760374-127767587	20.707	27.2503	23.3042	16.5018	26.5239	20.9656
ENSSSCG00000024263	SERF2	1:127761345-127767546	36.8559	426.163	45.7241	252.612	8.56925	20.6696
ENSSSCG00000004705	MAP1A	1:127916644-127936955	2.93006	2.10043	4.10894	4.12294	3.54435	2.47861
ENSSSCG00000004712	TGM7	1:128159562-128184495	0	0	0	0	0	0
ENSSSCG00000004713	TGM5	1:128191630-128217664	0.058413	0.024655	0.035356	0.337707	0.798882	0.061792
ENSSSCG00000031949	TP53BP1	1:127958518-128028718	3.8035	3.28751	3.92941	4.3324	3.34742	2.51647
ENSSSCG00000004708	TUBGCP4	1:128017291-128083946	0.638679	0.560861	0.881523	0.730304	0.652804	0.473123
ENSSSCG00000004709	ZSCAN29	1:128084050-128094617	3.26221	2.10841	2.35013	3.53762	2.56725	2.07149
ENSSSCG00000040362	ENSSSCG00000040362	1:128088274-128089434	0.201717	0.482887	0.236483	0.168842	0.413277	0.158196
ENSSSCG00000004710	ADAL	1:128089500-128125967	2.79475	2.64947	4.23753	3.40632	2.2636	1.74098
ENSSSCG00000048742	ENSSSCG00000048742	1:128125799-128126670	1.06632	1.24305	1.66988	1.6265	2.40648	1.61846
ENSSSCG00000004714	EPB42	1:128231997-128253031	0.088183	0.084698	0.111092	0.053406	0.008019	0.032253
ENSSSCG00000038434	ENSSSCG00000038434	1:128233673-128234812	0	0	0	0.019845	0	0.003344
ENSSSCG00000034771	CCNDBP1	1:128253041-128269484	33.5963	52.2588	27.1794	28.2513	20.581	32.5913
ENSSSCG00000004716	TMEM62	1:128269596-128306056	7.44513	8.14889	5.69471	5.66148	3.4851	4.59654
ENSSSCG00000004717	UBR1	1:128319310-128474330	20.4043	16.8003	33.3593	23.5623	29.5321	24.4233
ENSSSCG00000004718	TTBK2	1:128489687-128635527	3.85148	2.39369	4.1913	4.6538	4.98455	6.72477
ENSSSCG00000004719	CDAN1	1:128641430-128655554	3.13214	2.96153	2.07039	2.55912	1.87594	1.83051
ENSSSCG00000022039	ENSSSCG00000022039	1:128657567-128708952	1.50228	1.07437	1.73303	1.98889	0.956018	0.901898
ENSSSCG00000044105	ENSSSCG00000044105	1:128682961-128684931	0.736332	0.489955	0.738421	1.17182	0.456723	0.642664
ENSSSCG00000044127	ENSSSCG00000044127	1:128715231-128801764	1.24535	0.815961	1.81186	1.67107	0.904292	0.777769
ENSSSCG00000035719	HAUS2	1:128819928-128839112	4.22535	4.12313	4.49485	3.18331	2.88772	2.54207
ENSSSCG00000004726	LRRC57	1:128839223-128847466	5.93929	5.84468	6.36648	5.0121	4.02861	3.75338
ENSSSCG00000038735	SNAP23	1:128847931-128888947	28.6077	23.864	15.8554	25.1702	26.1835	12.6496
ENSSSCG00000004732	PLA2G4F	1:129201069-129217008	0	0	0	0	0	0
ENSSSCG00000004733	PLA2G4D	1:129247024-129272496	0	0	0	0	0	0
ENSSSCG00000037292	PLA2G4E	1:129289112-129364026	0	0	0	0	0	0
ENSSSCG00000004731	VPS39	1:129144344-129198764	3.43899	2.43409	4.12401	3.86466	2.46919	2.09132
ENSSSCG00000020666	EHD4	1:129374613-129458686	3.57411	3.04676	4.89651	1.70778	4.27874	3.59682
ENSSSCG00000004736	SPTBN5	1:129463674-129514107	0.135295	0.139398	0.282163	0.062615	0.058033	0.010728
ENSSSCG00000004729	ENSSSCG00000004729	1:129021123-129100778	9.42755	12.9195	9.78274	12.6258	7.32602	15.5601
ENSSSCG00000004730	TMEM87A	1:129098388-129142161	11.732	8.02465	14.8653	11.7725	22.8	9.0473
ENSSSCG00000033472	-	1:129098423-129142141	1.08547	0.717027	0.823113	1.16914	1.10261	0.631402
ENSSSCG00000004737	PLA2G4B	1:129514341-129533398	1.92288	1.40272	1.38129	1.48164	1.1466	0.787927
ENSSSCG00000004738	MAPKBP1	1:129533534-129588095	0.81994	0.723263	1.15864	1.09153	0.713142	0.636752
ENSSSCG00000004725	ZNF106	1:128893970-128957326	101.322	166.19	151.552	135.327	112.649	171.54
ENSSSCG00000004728	CAPN3	1:128960121-129013547	129.266	178.643	76.2706	120.879	114.178	138.699
ENSSSCG00000004739	MGA	1:129594794-129697408	13.1052	8.20444	11.4802	11.627	9.18445	7.84482
ENSSSCG00000004744	TYRO3	1:129811539-129828991	1.23893	0.666792	1.30635	0.872505	1.80025	0.68228
ENSSSCG00000004745	RPAP1	1:129838585-129860971	1.41112	0.678492	1.21254	1.13749	0.755429	1.38837
ENSSSCG00000004747	RTF1	1:129886800-129942982	4.83257	4.74212	4.847	6.27372	4.03972	4.77854
ENSSSCG00000004752	EXD1	1:130112845-130153483	0.607922	0.830383	1.05422	0.992257	1.00214	0.626121
ENSSSCG00000004751	CHP1	1:130073919-130112753	10.2282	8.24045	10.902	10.6744	9.8996	7.3241
ENSSSCG00000004748	NDUFAF1	1:129968502-130009391	5.93644	6.65254	5.55496	6.4501	4.34033	5.1554
ENSSSCG00000035544	-	1:129974744-130065653	85.5341	87.2156	63.0153	82.3481	60.2584	58.9274
ENSSSCG00000004750	OIP5	1:130036480-130047043	0.305763	0.273738	0.495722	0.520665	0.356723	0.514249
ENSSSCG00000038521	CHAC1	1:130360513-130363308	0.40318	0.253607	1.50689	0.16274	4.51539	1.45216
ENSSSCG00000004753	INO80	1:130201718-130342840	5.22434	3.90732	7.7537	7.91259	6.72074	7.12462
ENSSSCG00000004755	DLL4	1:130376720-130386713	0.790671	1.53639	3.44877	2.1263	0.940941	0.993726
ENSSSCG00000004758	RHOV	1:130439220-130445661	0.006808	0.026224	0.043364	0.026247	0	0.018909
ENSSSCG00000004759	SPINT1	1:130458909-130473783	0.082417	0.048059	0.014999	0	0	0
ENSSSCG00000004760	PPP1R14D	1:130485346-130509559	0	0	0	0	0	0
ENSSSCG00000005612	ENSSSCG00000005612	1:130495973-130496329	0	0	0.196177	0	0	0
ENSSSCG00000004757	VPS18	1:130409122-130420450	3.16321	2.15647	2.87297	2.61558	3.12047	1.86435
ENSSSCG00000039107	ENSSSCG00000039107	1:130652703-130728737	0.160265	0.308843	0.209133	0.15103	0.182124	0.108989
ENSSSCG00000042522	ENSSSCG00000042522	1:130691599-130728769	0.005153	0	0	0	0	0.006961
ENSSSCG00000004761	ZFYVE19	1:130510718-130517222	1.14131	1.15542	1.62517	0.914188	1.48861	1.05566
ENSSSCG00000004762	DNAJC17	1:130516795-130559229	2.82866	1.9976	3.22685	3.33055	4.26007	2.93269
ENSSSCG00000004765	RMDN3	1:130516831-130615726	0.798962	0.90424	0.932972	0.662289	0.492687	0.328044
ENSSSCG00000032022	GCHFR	1:130554976-130563562	1.54036	1.96643	2.03614	1.57053	1.94197	1.6205
ENSSSCG00000043412	ENSSSCG00000043412	1:130559943-130563488	0	0	0	0	0	0
ENSSSCG00000004766	RAD51	1:130586647-130640136	0.287681	0.337356	0.30526	0.195159	0.238539	0.176829
ENSSSCG00000038033	CCDC32	1:130753186-130764746	7.88772	8.53431	6.40695	6.35375	5.5829	4.95946
ENSSSCG00000004772	BAHD1	1:130849003-130878321	1.96891	1.50611	2.11667	2.54713	2.58119	1.47836
XLOC_016959	XLOC_016959	1:130989733-130992940	5.05021	5.40883	3.61247	4.74931	3.94985	5.07834
ENSSSCG00000004774	IVD	1:130893983-130940350	14.047	11.2894	7.67128	10.8724	8.83074	7.07667
ENSSSCG00000004776	DISP2	1:130936455-130952061	0	0.01276	0	0	0	0
ENSSSCG00000023975	CCDC9B	1:130974667-130983973	7.9997	10.0791	5.68045	6.97274	3.85378	5.02761
ENSSSCG00000004779	PLCB2	1:131005408-131028690	0.609034	0.290151	0.677078	0.386387	0.262689	0.293385
ENSSSCG00000004781	PAK6	1:131039313-131076631	0.01474	0.007163	0	0.020735	0.026765	0.082137
ENSSSCG00000004782	ENSSSCG00000004782	1:131075058-131143805	0.165738	0.425256	0.396258	0.099908	0.100665	0.146285
ENSSSCG00000035284	BMF	1:131178295-131200393	3.43728	2.40017	2.15938	2.30738	0.793822	1.05112
ENSSSCG00000040418	FSIP1	1:131510455-131719417	0.047866	0.025707	0.024958	0.030168	0.035237	0
ENSSSCG00000004787	GPR176	1:131355327-131494963	1.37728	1.01778	0.384856	0.410639	0.638364	0.199611
ENSSSCG00000004785	SRP14	1:131241612-131253411	16.4536	26.5974	25.5458	9.57288	25.1398	10.2953
ENSSSCG00000039061	EIF2AK4	1:131245463-131355224	3.86509	2.81498	2.99823	3.21834	1.84489	2.13675
ENSSSCG00000004791	RASGRP1	1:132702541-132786532	0.469137	0.364996	0.375135	0.679069	0.290984	0.224321
ENSSSCG00000004789	THBS1	1:131728781-131746115	62.1143	39.0792	42.3755	59.9138	92.4502	201.166
ENSSSCG00000004792	FAM98B	1:132789271-132819226	3.43957	2.13098	3.66646	2.79648	2.11867	1.96138
ENSSSCG00000004794	TMCO5A	1:133285928-133302041	0	0	0	0	0	0
ENSSSCG00000039393	SPRED1	1:132902304-133016467	6.09035	4.05106	6.70761	5.48177	5.48107	3.97889
ENSSSCG00000004795	MEIS2	1:134013820-134223012	1.63196	0.8125	1.65259	0.822154	0.564635	0.389964
ENSSSCG00000048307	ENSSSCG00000048307	1:134699180-134704518	0	0	0	0	0	0
ENSSSCG00000026900	CDIN1	1:134301079-134538463	3.5658	3.07755	3.92332	2.43278	2.59404	2.79962
ENSSSCG00000042387	-	1:134301865-134538369	0.235022	0.349052	0.549519	0.164808	0.331533	0.160397
ENSSSCG00000048762	ENSSSCG00000048762	1:134421320-134426616	0.318324	0.154559	0.48339	0.301496	0.106241	0.152828
ENSSSCG00000035254	DPH6	1:135577936-135907275	3.20731	3.17507	3.9375	3.51874	2.02642	2.91594
ENSSSCG00000004803	ACTC1	1:136281167-136286545	1.5369	0.858261	9.00758	0.750585	4.75295	0.711981
ENSSSCG00000004807	SCG5	1:136525943-136593583	0.027983	0.040001	0.103607	0	0	0
ENSSSCG00000004806	ENSSSCG00000004806	1:136497503-136523443	0.406166	0.48731	0.647565	0.503644	0.380284	0.525176
ENSSSCG00000033657	GREM1	1:136617069-136629292	0.334278	0.124083	0.094901	0.134859	0.094054	0.067854
ENSSSCG00000050569	-	1:135943061-136127044	0.442917	0.689797	0.70141	0.344399	0.499706	0.461559
ENSSSCG00000030003	ENSSSCG00000030003	1:136096760-136097230	0.043711	0	0.133639	0	0	0.040468
ENSSSCG00000041438	ENSSSCG00000041438	1:136112178-136116808	0	0	0.002737	0	0	0.024695
ENSSSCG00000044817	ENSSSCG00000044817	1:136114259-136116821	0	0	0	0	0.012773	0
ENSSSCG00000004799	ZNF770	1:136121110-136130061	0.494189	1.29691	1.17818	1.92779	0.416132	0.020712
ENSSSCG00000004802	AQR	1:136121110-136233825	8.72995	5.59186	8.88349	8.87805	8.59385	7.04436
ENSSSCG00000044690	FMN1	1:136704090-137008721	0.263023	0.114487	0.355915	0.138937	0.067796	0.080019
ENSSSCG00000027232	ENSSSCG00000027232	1:137201245-137297185	0.280418	0.130885	0.228425	0.166214	0	0.260363
ENSSSCG00000004811	PGPEP1L	1:137308438-137380864	0.108821	0.602223	0.082345	0.099027	0.103068	0.226427
ENSSSCG00000030560	IGF1R	1:137387925-137690666	3.72795	2.35529	4.07794	4.08793	2.91607	3.72473
ENSSSCG00000004813	TTC23	1:137855632-137997174	6.58329	6.93706	6.95413	7.61481	4.99534	10.055
ENSSSCG00000035223	ENSSSCG00000035223	1:137855658-137880694	60.7568	72.3073	52.8161	59.6487	48.3253	101.543
ENSSSCG00000004814	LRRC28	1:137998554-138205308	15.3938	11.7232	15.7891	22.593	16.61	19.6478
ENSSSCG00000048929	ENSSSCG00000048929	1:138538629-138545426	0.012114	0	0.027447	0.069697	0.006688	0.008075
ENSSSCG00000030487	ENSSSCG00000030487	1:138560995-138567562	2.76674	2.49291	2.24124	3.38325	2.13127	1.5381
ENSSSCG00000004819	CERS3	1:139030642-139136874	0.033284	0	0	0.011851	0.012279	0.038404
ENSSSCG00000038452	ADAMTS17	1:138619701-139016125	0.756813	0.430819	0.880488	0.54188	0.254265	0.176224
ENSSSCG00000050967	ENSSSCG00000050967	1:138740921-138799705	0.084007	0.046485	0.094025	0.103859	0.053916	0.019373
ENSSSCG00000045556	ENSSSCG00000045556	1:138861695-138865513	0.006289	0.013081	0.001962	0.011887	0	0.003993
ENSSSCG00000028771	MEF2A	1:138341153-138511311	31.8714	20.2489	25.1467	38.1284	22.1979	33.8654
ENSSSCG00000004820	LINS1	1:139168778-139191145	5.64847	4.8281	6.80106	8.80762	7.89574	6.55655
ENSSSCG00000004821	ASB7	1:139191569-139240185	1.985	1.46548	1.8959	1.93447	1.4381	1.26864
ENSSSCG00000004822	ALDH1A3	1:139451049-139491513	6.14268	5.89263	24.2063	4.16555	10.8025	5.87671
ENSSSCG00000004823	LRRK1	1:139494120-139624605	2.62917	1.88928	2.24411	2.13447	1.30847	1.04949
ENSSSCG00000004825	CHSY1	1:139730721-139804583	3.84895	2.78903	4.31988	4.1351	4.48113	4.47627
ENSSSCG00000004826	SELENOS	1:139828791-139836914	44.3375	33.1069	47.6062	28.3922	51.4164	28.6469
ENSSSCG00000035584	GABRG3	1:139857540-140464472	0	0	0	0	0.048766	0
ENSSSCG00000043519	ENSSSCG00000043519	1:141494692-141495449	2.0801	1.42249	2.20229	2.45614	4.86718	1.78941
ENSSSCG00000004830	ENSSSCG00000004830	1:141494883-141667339	1.16949	0.674972	1.34515	1.28384	1.84607	0.824103
ENSSSCG00000004834	NDN	1:142412565-142414240	5.02852	4.99796	4.97112	4.28821	2.89926	2.6696
ENSSSCG00000004835	MAGEL2	1:142448689-142454697	0.056438	0.064028	0.205275	0.061983	0.088268	0.082748
ENSSSCG00000004836	MKRN3	1:142496735-142500982	0.261871	0.130278	0.219574	0.302995	0.131573	0.118359
ENSSSCG00000051103	ENSSSCG00000051103	1:142607801-142610401	0	0	0	0	0.024357	0
ENSSSCG00000004839	ENSSSCG00000004839	1:142803698-142937788	0	0	0.005918	0	0	0
ENSSSCG00000004840	OTUD7A	1:143109218-143419957	0.326874	0.402858	0.463318	0.332199	0.16084	0.324132
ENSSSCG00000004831	ENSSSCG00000004831	1:141869978-141987320	3.61071	2.29148	2.15179	2.46197	4.5354	2.69495
ENSSSCG00000004832	UBE3A	1:141887168-141997241	56.7948	46.472	47.7924	54.2171	58.8036	49.9774
ENSSSCG00000026006	KLF13	1:143493527-143540563	6.29236	5.89812	7.10205	6.97825	7.53781	6.11311
ENSSSCG00000004843	TRPM1	1:143709864-143855984	0	0	0.012006	0	0	0
ENSSSCG00000004844	MTMR10	1:143867566-143917876	8.97739	6.83897	7.58559	9.09662	8.81242	6.51464
ENSSSCG00000004845	FAN1	1:143913550-143961664	5.57732	4.22546	5.51863	5.11167	4.66547	3.9556
ENSSSCG00000004847	MPHOSPH10	1:143972596-143994041	1.93117	1.11318	2.28241	1.95659	4.04227	1.51458
ENSSSCG00000035696	MCEE	1:143993731-144024879	6.98749	7.5409	4.08379	5.14414	4.95575	4.0076
ENSSSCG00000004849	APBA2	1:144071859-144315154	0	0	0	0.012194	0	0
ENSSSCG00000004850	FAM189A1	1:144316121-144788091	0.016277	0.03629	0.034054	0.027508	0.02039	0.045864
ENSSSCG00000005781	TARS3	1:145302278-145357778	0.238985	0.101548	0.255019	0.184896	0.277287	0.086501
ENSSSCG00000004854	TJP1	1:144930368-145195836	8.32204	8.38911	11.2257	12.4989	6.42676	7.87129
ENSSSCG00000005782	TM2D3	1:145359326-145415929	12.0933	10.5199	12.3197	10.8703	11.9865	8.83488
ENSSSCG00000005785	PCSK6	1:145508636-145697009	4.38753	3.25787	3.4721	5.19332	4.72109	4.44389
ENSSSCG00000005786	SNRPA1	1:145707412-145719386	7.91048	4.54981	8.7259	7.66752	11.4216	3.87124
ENSSSCG00000005787	CTDP1	1:145769768-145811678	3.09727	3.14015	2.70524	2.93749	3.50149	2.12495
ENSSSCG00000040252	ENSSSCG00000040252	1:145812329-145815590	4.99774	3.47749	2.57363	4.91807	4.44236	2.76728
ENSSSCG00000004856	NFATC1	1:145903239-146017701	2.45902	3.70829	4.32425	5.2061	4.98304	6.47957
ENSSSCG00000004858	SALL3	1:146252154-146274620	0	0	0.003969	0.009555	0	0
ENSSSCG00000004857	ATP9B	1:146022975-146221770	5.92981	3.47746	4.6315	5.11125	4.54118	3.57772
ENSSSCG00000040521	-	1:146026101-146221793	0.751522	0.812221	0.720236	0.886513	0.768825	0.335382
ENSSSCG00000036984	GALR1	1:147443821-147463542	0.351165	0.34127	0.313797	0.459935	0.052179	0.030012
ENSSSCG00000038767	MBP	1:147568637-147722257	11.3453	3.82236	8.09048	9.57743	8.75296	7.00482
ENSSSCG00000023533	ZNF236	1:147687100-147782129	2.32884	1.61332	2.97685	2.3444	2.75125	3.67309
ENSSSCG00000004859	ZNF516	1:147984481-148090708	2.55856	2.27725	3.1094	3.60451	2.56537	3.91823
ENSSSCG00000004861	TSHZ1	1:148888911-148984832	1.61637	1.23165	1.93899	3.40178	1.65064	1.55946
ENSSSCG00000032488	ZADH2	1:148987568-148998731	10.7613	14.6661	8.55659	8.10208	10.287	9.34628
ENSSSCG00000033971	ZNF407	1:149090789-149516790	4.21812	2.93717	6.8013	6.51037	4.28155	5.43856
ENSSSCG00000004869	CNDP1	1:149521510-149562528	0.025804	0.008187	0.052808	0.002099	0.002577	0.049082
ENSSSCG00000039486	DIPK1C	1:149611380-149629102	0.131156	0.10006	0.025129	0.105755	0	0.023484
ENSSSCG00000004870	CNDP2	1:149565339-149584292	5.97188	4.0519	11.0354	5.09754	3.70815	2.75111
ENSSSCG00000004875	CYB5A	1:149737571-149783623	28.4926	24.4398	23.4559	22.1577	31.8501	29.297
ENSSSCG00000032494	TIMM21	1:149845196-149855908	13.9089	10.3489	8.70767	9.67248	14.9828	7.46328
ENSSSCG00000004873	FBXO15	1:149856489-149896536	0.189379	0.295216	0.020815	0.145435	0.072166	0.089582
ENSSSCG00000020859	CBLN2	1:150973622-150980757	0	0	0	0	0	0.014572
ENSSSCG00000032214	SOCS6	1:152593649-152636651	4.0685	3.11214	4.05122	3.69474	3.65502	2.54449
ENSSSCG00000032574	RTTN	1:152689504-152892975	2.34407	2.29337	2.89465	2.76983	1.45884	1.39504
ENSSSCG00000038398	CD226	1:152882761-152979848	0.170525	0.188577	0.141647	0.23051	0.083558	0.090104
ENSSSCG00000028977	DOK6	1:152997319-153393418	0.181464	0.279924	0.253268	0.227014	0.04212	0.181708
ENSSSCG00000050442	ENSSSCG00000050442	1:154359031-154362274	0.005246	0	0.001335	0.005567	0	0.014859
ENSSSCG00000037349	ENSSSCG00000037349	1:154596530-154600507	0.003439	0.001998	0	0.025487	0.001429	0.005984
ENSSSCG00000004884	TMX3	1:153988050-154031120	17.2213	13.582	15.6972	15.2926	16.4364	15.4091
ENSSSCG00000035941	DSEL	1:154919550-154935564	5.17307	4.19294	3.77354	3.3888	2.28302	2.80918
ENSSSCG00000004885	CDH19	1:155669136-155758548	0.392833	0.22146	0.495228	0.513887	0.573796	0.122526
ENSSSCG00000004886	CDH7	1:156295431-156485776	0.208218	0.007891	0	0	0	0.361994
ENSSSCG00000047724	ENSSSCG00000047724	1:157523365-157527933	0.020217	0.014919	0.0041	0.017222	0.010947	0.014156
ENSSSCG00000004888	SERPINB8	1:157820645-157836904	1.1483	0.836518	3.0099	1.11831	2.38734	1.30913
ENSSSCG00000004890	SERPINB2	1:157872212-157886753	0.094691	0	0.908065	0	0	0.020117
ENSSSCG00000034000	ENSSSCG00000034000	1:157920463-157937594	0	0.021666	0.010245	0	0	0
ENSSSCG00000004889	SERPINB10	1:157841510-157866913	0.587449	0.297013	3.86401	0.373175	0.707045	0.097655
ENSSSCG00000004891	SERPINB7	1:157953870-157998842	0.039695	0.253824	0.18814	0.149555	0.070073	0.037826
ENSSSCG00000022337	SERPINB11	1:158015718-158030763	0.533018	0.307256	2.31238	0.066439	0.132265	0.090105
ENSSSCG00000039151	SERPINB12	1:158121869-158134452	0	0	0	0	0	0
ENSSSCG00000004894	SERPINB5	1:158167643-158195796	0.076417	0.014954	0.055397	0.067185	0.160683	0.28557
ENSSSCG00000004893	VPS4B	1:158233051-158270679	11.9099	8.94445	10.9209	8.52115	12.5958	6.26299
ENSSSCG00000025744	KDSR	1:158288544-158519601	16.4691	9.30664	15.2173	15.251	10.7331	7.75616
ENSSSCG00000004896	PHLPP1	1:158642813-158862706	2.43955	2.14242	2.7809	2.68998	1.67849	2.14543
ENSSSCG00000004897	ZCCHC2	1:158962511-159022072	4.14174	3.89631	4.70101	5.16152	3.40456	3.71627
ENSSSCG00000004898	TNFRSF11A	1:159128038-159187481	3.05192	1.3708	4.25144	2.74737	2.36989	2.2864
ENSSSCG00000004899	RELCH	1:159207616-159317641	4.60377	3.57063	5.70709	6.22013	4.11949	3.58437
ENSSSCG00000004901	PIGN	1:159317734-159417333	6.71604	5.26126	5.76974	6.85051	6.14236	5.09546
ENSSSCG00000004902	RNF152	1:159530623-159601981	3.27773	2.30155	1.67978	1.44805	1.21425	1.54834
ENSSSCG00000004903	CDH20	1:159817557-160024988	0.281938	0.13218	0.034244	0.046246	0.122533	0.023202
ENSSSCG00000048538	ENSSSCG00000048538	1:160341059-160348885	0	0	0	0	0	0
ENSSSCG00000036234	ENSSSCG00000036234	1:160629220-160749478	0.231568	0.03695	0.266469	0	0.123935	0.165406
ENSSSCG00000026454	PMAIP1	1:161182868-161188164	1.46687	0.831146	1.71641	0.97266	1.01884	0.726807
ENSSSCG00000004907	CCBE1	1:161321273-161556537	0.104986	0.112327	0.366004	0.310455	0.262484	0.058102
ENSSSCG00000004910	RAX	1:161679154-161683060	0	0.021917	0	0	0	0
ENSSSCG00000004909	CPLX4	1:161634934-161675730	0.03875	0.346895	0.076413	0.219692	0	0
ENSSSCG00000004908	LMAN1	1:161607139-161631650	16.637	15.2822	19.7401	15.2152	16.7728	12.5114
ENSSSCG00000004911	ENSSSCG00000004911	1:161791175-161864582	0.114034	0.042354	0.014112	0	0	0
ENSSSCG00000004912	SEC11C	1:161754863-161769526	25.0672	26.0135	32.2193	19.1412	21.9025	17.8323
ENSSSCG00000034704	ZNF532	1:161877574-161985172	7.69374	6.67614	6.49951	10.7418	5.29757	6.08415
ENSSSCG00000035667	KBTBD13	1:163113321-163116885	0.476896	0.504493	0.146959	0.235753	0.114786	0.069505
ENSSSCG00000035506	UBAP1L	1:163134022-163146726	0.009647	0	0	0.051371	0.032242	0
ENSSSCG00000004923	SLC51B	1:163081180-163089488	0	0	0	0.129116	0.015537	0.027101
ENSSSCG00000038071	RASL12	1:163089444-163103446	2.72508	3.21777	1.47601	2.56861	2.07315	1.42796
ENSSSCG00000004921	ATP8B1	1:162933131-163063032	2.53388	2.35789	3.73183	2.93496	4.14489	3.88167
ENSSSCG00000004917	MALT1	1:162076951-162144880	2.68502	2.5312	2.62196	2.94555	1.96833	1.48141
ENSSSCG00000004918	ALPK2	1:162101493-162367879	4.16148	4.49981	5.55326	3.55047	7.64439	2.63232
ENSSSCG00000004919	NEDD4L	1:162364055-162737492	5.81701	2.76338	6.13263	8.59163	3.5916	7.88936
ENSSSCG00000004926	PDCD7	1:163156924-163170228	5.58925	4.50758	3.98305	4.18929	4.95292	3.64056
ENSSSCG00000004927	CLPX	1:163173890-163222042	28.8914	25.8504	20.2869	27.9725	29.4523	21.7679
ENSSSCG00000004929	PARP16	1:163292783-163320170	2.8692	2.48052	1.87351	2.66522	1.23113	1.10182
ENSSSCG00000004928	CILP	1:163237100-163271164	43.2396	17.0392	18.1207	17.3778	20.3606	16.2165
ENSSSCG00000004931	IGDCC4	1:163348790-163436063	2.21933	1.60983	1.20063	1.04427	0.529924	1.17587
ENSSSCG00000004934	DPP8	1:163446899-163517417	9.02079	8.4795	8.47438	9.71504	6.30323	6.6024
ENSSSCG00000004935	HACD3	1:163525934-163588798	13.1517	9.30186	11.795	8.91069	12.6183	7.93317
ENSSSCG00000004936	INTS14	1:163567737-163603184	2.99762	2.8958	2.827	2.75482	2.33668	1.71966
ENSSSCG00000004937	SLC24A1	1:163630366-163658628	0.107022	0.02155	0.1083	0.048812	0.044861	0.020483
ENSSSCG00000004938	DENND4A	1:163640838-163790196	7.83924	6.01551	9.83064	7.20655	6.74472	6.72697
ENSSSCG00000032312	RAB11A	1:163858123-163951964	24.5051	19.946	23.5056	18.8531	29.7264	18.7629
ENSSSCG00000004939	MEGF11	1:163893828-164275404	0.326869	0.322551	0.172515	0.24804	0.651905	0.252923
ENSSSCG00000004942	TIPIN	1:164309255-164369261	0.779586	0.747748	0.927047	0.834973	0.938161	0.562966
ENSSSCG00000004941	DIS3L	1:164310448-164353537	4.35439	2.63457	2.69198	3.23837	3.17238	2.38807
ENSSSCG00000004946	ZWILCH	1:164481785-164527256	2.29573	2.21396	3.09339	1.85485	2.39789	2.1362
ENSSSCG00000004947	LCTL	1:164524159-164540118	0.317341	0.621388	0.290891	0.422723	0.090884	0.769324
ENSSSCG00000004948	SMAD6	1:164657086-164735083	4.08446	2.40361	2.36575	1.65402	2.51329	3.97468
ENSSSCG00000004952	SMAD3	1:164998083-165124454	6.50291	5.48988	9.74839	6.7728	8.19587	12.1548
ENSSSCG00000004943	MAP2K1	1:164381845-164471226	8.65295	7.48928	7.66927	7.91977	9.16686	6.49904
ENSSSCG00000038941	SNAPC5	1:164466973-164474978	2.45364	2.42475	1.59778	1.80879	1.85817	1.48276
ENSSSCG00000004945	RPL4	1:164471992-164481534	149.844	142.74	178.286	87.4682	153.403	92.4168
ENSSSCG00000004954	C15orf61	1:165436814-165441736	12.5747	16.9065	7.7785	12.003	11.3683	12.2114
ENSSSCG00000004951	AAGAB	1:165127994-165436771	30.3594	31.7933	23.6548	20.5723	8.16075	22.1094
ENSSSCG00000034963	IQCH	1:165193111-165431058	0.016349	0	0.010024	0	0.007514	0.008263
ENSSSCG00000004956	SKOR1	1:165753522-165762300	0	0	0.032253	0	0.026093	0
ENSSSCG00000004955	MAP2K5	1:165458258-165740319	8.24023	7.10521	8.01996	7.9765	5.50987	4.68327
ENSSSCG00000004957	CLN6	1:166107228-166126584	1.57043	1.83014	1.5808	0.980023	1.17388	1.43915
ENSSSCG00000004958	PIAS1	1:165853126-166087240	7.23253	6.52005	8.23798	8.18565	8.0732	8.11958
ENSSSCG00000026517	CALML4	1:166072567-166099834	2.15481	2.69284	3.28084	1.8213	1.17028	0.916152
ENSSSCG00000004962	CORO2B	1:166465953-166608367	1.42731	1.16227	1.34827	1.57062	1.16893	1.21331
ENSSSCG00000004961	ITGA11	1:166161598-166310972	1.86928	1.35563	2.65744	1.33604	1.65433	1.17147
ENSSSCG00000022419	FEM1B	1:166162883-166175937	17.0489	12.8387	14.8791	13.3469	18.4621	16.4841
ENSSSCG00000032244	SPESP1	1:166818037-166841696	0	0	0.0165	0	0	0
ENSSSCG00000004963	ENSSSCG00000004963	1:166664251-166702283	6.98945	7.81821	8.24596	7.72308	5.98571	4.77038
ENSSSCG00000004966	NOX5	1:166868087-166906218	0.630666	0.717296	0.790816	0.807243	0.483143	0.451766
ENSSSCG00000004968	PAQR5	1:167154627-167234807	0.128569	0.087375	0.37219	0.067698	0.097634	0.072095
ENSSSCG00000026078	GLCE	1:167007964-167122185	5.2777	4.46371	6.26071	3.73714	3.63072	3.33381
ENSSSCG00000004971	TLE3	1:167808509-167855911	1.97544	1.60714	2.13244	1.70885	2.49618	1.78588
ENSSSCG00000004976	LRRC49	1:168544421-168736644	0.050769	0.079044	0.293999	0.043077	0.092044	0.079553
ENSSSCG00000004973	UACA	1:168350557-168530087	6.42901	5.86741	9.03971	9.02093	6.39775	6.97626
ENSSSCG00000004974	LARP6	1:168508391-168530251	0.694121	2.05935	1.37546	0	0	0
ENSSSCG00000004978	NR2E3	1:169360729-169366087	0	0	0	0	0	0
ENSSSCG00000045715	-	1:168751316-169322921	0.627563	0.228996	0.411439	1.12757	0.864607	0.275245
ENSSSCG00000004980	THSD4	1:168751423-169328784	4.03243	0.881837	2.38365	5.03167	4.05365	1.09847
ENSSSCG00000037781	ENSSSCG00000037781	1:169372141-169373221	1.29773	2.45723	3.09271	2.64162	1.45045	1.26072
ENSSSCG00000025616	SENP8	1:169373881-169616172	2.16917	2.48934	2.89742	3.38361	1.95418	1.40535
ENSSSCG00000004979	MYO9A	1:169373888-169596636	8.80352	6.1071	12.0452	9.16874	6.89497	8.19688
ENSSSCG00000004969	KIF23	1:167240013-167282158	0.219248	0.526202	0.240331	0.093737	0.30351	0.136294
ENSSSCG00000004970	ENSSSCG00000004970	1:167296090-167298266	3545.76	4024.35	4163.74	3292.18	4013.1	3313.22
ENSSSCG00000024102	ENSSSCG00000024102	1:169650790-169652905	0	0	0	0.19086	0	0
ENSSSCG00000004985	GEMIN2	1:169673035-169701511	13.2436	12.6877	12.2717	11.9567	10.3365	9.28131
ENSSSCG00000004986	TRAPPC6B	1:169709558-169722775	4.21432	4.12369	3.80572	4.28744	3.62612	3.83269
ENSSSCG00000022828	PNN	1:169725287-169756235	4.33812	2.92783	4.46701	4.15974	4.01091	2.88345
ENSSSCG00000004983	ENSSSCG00000004983	1:169777595-169870892	24.4961	17.5888	16.99	19.0928	20.4456	17.9072
ENSSSCG00000043564	-	1:170023555-170065598	0.287042	0.37391	0.468832	0.176577	0.184452	0.263734
ENSSSCG00000041595	ENSSSCG00000041595	1:170066099-170139125	0.088632	0.059497	0.174846	0.14055	0.068567	0.08526
ENSSSCG00000004989	FBXO33	1:169877192-169915602	9.67566	8.2481	8.99948	7.79314	9.17541	8.51038
ENSSSCG00000004990	LRFN5	1:171905838-172177950	0.833729	1.41424	1.3308	1.54846	0.956261	0.806808
ENSSSCG00000048720	-	1:171906808-172100809	0.14355	0.36954	0.189183	0.05061	0.101378	0.134436
ENSSSCG00000030679	C14orf28	1:175145855-175166690	1.27148	1.02336	2.09751	2.53982	0.785203	0.884862
ENSSSCG00000004996	KLHL28	1:175163633-175198100	10.2405	9.79709	9.92236	9.21876	6.52625	7.28061
ENSSSCG00000027765	TOGARAM1	1:175198385-175275184	6.09841	5.90268	6.25973	7.34297	6.26613	3.83873
ENSSSCG00000004997	PRPF39	1:175284927-175332704	8.97166	8.47549	8.26713	9.14182	9.02801	10.308
ENSSSCG00000021217	FKBP3	1:175317556-175332788	66.1475	70.0985	85.2879	81.2185	61.1861	79.3771
ENSSSCG00000005000	FANCM	1:175334047-175448746	0.343426	0.29538	0.833647	0.589285	0.364696	0.261308
ENSSSCG00000004999	MIS18BP1	1:175399406-175448276	3.55395	2.38303	3.79188	3.76014	3.38843	3.66025
ENSSSCG00000005002	MDGA2	1:176770047-177593677	0.593458	0.624551	0.369949	0.640504	0.1802	0.975071
ENSSSCG00000036735	VCPKMT	1:179899646-179906967	6.40674	6.42338	6.54023	6.8901	5.80874	5.9675
ENSSSCG00000005015	SOS2	1:179907590-180015261	19.3353	14.5186	17.516	20.1959	11.9684	12.7561
ENSSSCG00000005016	L2HGDH	1:179907857-180069146	4.71157	16.49	1.49398	3.76085	7.95643	5.25759
ENSSSCG00000050792	ENSSSCG00000050792	1:179978658-179984807	0.97972	0.431966	0.786342	1.34729	0.386403	0.456789
ENSSSCG00000031354	-	1:179987214-180081412	8.21218	11.7678	8.20514	7.31772	8.376	7.7246
ENSSSCG00000034516	CDKL1	1:180078659-180145043	2.37282	1.62265	1.3758	2.44328	0.587957	0.454912
ENSSSCG00000036634	MAP4K5	1:180164458-180299496	7.35402	5.5938	5.95146	7.02546	6.75451	4.51499
ENSSSCG00000005020	ATL1	1:180299469-180405585	0.204854	0.093018	0.263722	0.201461	0.233039	0.149747
ENSSSCG00000005021	SAV1	1:180395544-180434384	10.1981	5.24726	7.54484	10.3644	7.67021	10.8639
ENSSSCG00000005025	TRIM9	1:180723287-180830243	0.009527	0	0	0.031406	0	0
ENSSSCG00000005022	NIN	1:180479588-180621895	4.50842	2.90781	6.92516	3.48718	3.15885	3.02151
ENSSSCG00000005024	PYGL	1:180620314-180719979	10.5921	6.76231	8.80454	3.96295	4.59251	2.21987
ENSSSCG00000005023	ABHD12B	1:180635727-180704606	1.12419	0.834021	1.5148	0.516789	0.491276	0.596489
ENSSSCG00000038422	TMX1	1:180933881-180951341	8.47163	5.88161	8.78823	6.08723	8.5224	6.07252
ENSSSCG00000005027	FRMD6	1:181175350-181416806	3.28369	2.22745	4.93715	2.77162	3.93213	3.36892
ENSSSCG00000028092	ENSSSCG00000028092	1:181428919-181651972	3.07628	2.76359	3.55537	3.65854	2.81048	1.96826
ENSSSCG00000005029	RTRAF	1:181681352-181698979	161.291	174.696	190.078	122.416	139.5	125.632
ENSSSCG00000005030	NID2	1:181699112-181772750	8.62145	6.58374	10.6203	8.19846	6.43123	6.13716
ENSSSCG00000021862	PTGER2	1:181955307-182009956	1.33225	1.05293	1.12589	1.55245	1.73635	1.23816
ENSSSCG00000035934	TXNDC16	1:182072810-182203048	2.83356	3.04863	2.98364	2.85518	1.1556	2.03212
ENSSSCG00000005036	GPR137C	1:182202767-182261517	1.09576	1.24199	0.835168	1.50057	0.365344	0.999345
ENSSSCG00000005037	ERO1A	1:182263844-182318195	3.44227	3.74836	7.33678	4.24638	5.97653	3.84876
ENSSSCG00000035799	-	1:182280430-182318852	0.585489	0.446	0.609081	0.494707	0.716047	0.216166
ENSSSCG00000044458	ENSSSCG00000044458	1:182297328-182297749	0.536744	0.145024	0.590504	0.841347	0.061077	0.320737
ENSSSCG00000005038	PSMC6	1:182328521-182354958	131.905	80.4829	82.5763	117.295	180.961	72.3654
ENSSSCG00000005039	STYX	1:182357607-182407782	5.12121	3.96181	6.73113	6.57629	4.23759	5.86427
ENSSSCG00000005040	GNPNAT1	1:182405404-182423443	2.03993	1.86342	3.30405	1.78772	2.16392	2.10619
ENSSSCG00000005043	DDHD1	1:182667406-182754208	3.52073	2.29607	3.00204	3.65511	2.64207	2.42689
ENSSSCG00000005041	FERMT2	1:182519681-182606869	48.7806	36.1401	47.8774	36.3167	40.7189	36.6453
ENSSSCG00000005045	BMP4	1:183416134-183792417	2.39122	1.62263	1.38826	1.75675	0.872018	0.635325
ENSSSCG00000005047	CDKN3	1:183792673-183809174	17.9061	9.92986	31.2099	9.55901	30.9081	3.6639
ENSSSCG00000027256	CNIH1	1:183810849-183829224	6.14017	6.23181	8.32884	3.45472	5.62417	5.15057
ENSSSCG00000026294	GMFB	1:183845570-183864481	5.5396	4.21767	11.4628	5.40164	8.53358	4.59506
ENSSSCG00000021451	CGRRF1	1:183876887-183903897	9.0273	6.27438	12.929	12.4392	8.68409	5.55221
ENSSSCG00000035715	GCH1	1:184202007-184257315	3.02598	2.18159	2.54092	2.40489	1.9561	2.16077
ENSSSCG00000023408	SAMD4A	1:183915339-184140122	9.87014	8.08123	14.066	11.2415	20.6002	10.2556
ENSSSCG00000005052	WDHD1	1:184300291-184378959	1.02611	0.994673	2.03335	0.938389	0.873174	0.716217
ENSSSCG00000032332	SOCS4	1:184379086-184398902	5.25534	4.34138	4.97034	4.72884	3.88735	3.87806
ENSSSCG00000005056	DLGAP5	1:184499914-184550020	0.201492	0.786518	0.392956	0.191538	0.177833	0.098753
ENSSSCG00000005054	MAPK1IP1L	1:184401342-184416961	2.04448	2.40894	4.9005	3.42353	3.09039	3.39031
ENSSSCG00000005055	LGALS3	1:184444418-184497951	12.2472	6.35697	16.8018	3.75552	8.55031	3.58873
ENSSSCG00000005059	TBPL2	1:184744870-184791550	0	0	0	0	0	0
ENSSSCG00000005057	FBXO34	1:184599599-184689940	8.55529	6.28979	6.80528	5.08483	4.94237	6.07725
ENSSSCG00000005058	ATG14	1:184599625-184743753	2.89858	2.49883	2.79636	2.81114	2.01907	2.08992
ENSSSCG00000045820	ENSSSCG00000045820	1:185767634-185768361	0	0	0	0	0	0
ENSSSCG00000033800	PELI2	1:185397702-185599780	2.78495	2.33612	2.81334	2.65083	1.69522	2.18652
ENSSSCG00000005063	OTX2	1:186028575-186038229	0	0	0	0	0	0
ENSSSCG00000005062	TMEM260	1:185821518-185884921	4.9969	3.94428	3.99292	5.7355	3.38992	3.03014
ENSSSCG00000005060	KTN1	1:184881550-185152975	35.7242	27.6229	57.0149	33.1948	47.4206	33.0104
ENSSSCG00000005066	EXOC5	1:186377455-186430108	25.2845	32.4373	20.6599	23.4126	26.4891	25.5409
ENSSSCG00000005065	AP5M1	1:186430227-186461319	14.3447	21.0625	7.96343	15.1551	8.7713	12.7835
ENSSSCG00000005068	SLC35F4	1:186688555-186952108	0	0	0	0	0	0
ENSSSCG00000005071	ARMH4	1:187103809-187259015	0.08147	0.131985	0.127211	0.114	0.128648	0.082621
ENSSSCG00000031332	NAA30	1:186530136-186555897	12.4067	8.47714	10.6181	9.3505	12.5439	9.95692
ENSSSCG00000022299	ACTR10	1:187307660-187336523	31.1776	26.1697	22.8152	26.6427	27.0255	23.306
ENSSSCG00000005072	PSMA3	1:187343507-187372215	69.6618	60.4937	47.0815	48.0803	72.2192	49.7407
ENSSSCG00000005073	ARID4A	1:187385332-187452540	4.65326	3.139	4.99424	5.3564	4.10778	3.82324
ENSSSCG00000005075	TOMM20L	1:187475004-187504129	0.561611	0.110366	0.39991	0.695887	0.052423	0.253021
ENSSSCG00000005076	KIAA0586	1:187475007-187642492	1.14282	1.06283	1.95683	1.62503	0.909324	0.715201
ENSSSCG00000027270	-	1:187480195-187504519	2.93874	1.22435	1.3415	1.96664	2.29472	1.68901
ENSSSCG00000031856	DACT1	1:187719162-187729925	1.86743	1.22435	1.86051	1.70533	2.41651	1.49372
ENSSSCG00000005077	ENSSSCG00000005077	1:188121121-188148209	0	0	0	0	0	0
ENSSSCG00000050857	ENSSSCG00000050857	1:188192856-188217627	0	0	0	0.041722	0	0
ENSSSCG00000025013	RTN1	1:188704260-188926087	0.03694	0.017316	0.008106	0.128924	0.023434	0.032991
ENSSSCG00000005081	LRRC9	1:188966637-189081736	0.043502	0.030079	0.060572	0	0.005047	0.006466
ENSSSCG00000005078	DAAM1	1:188335384-188511096	11.3005	6.21209	10.4427	13.0478	9.32592	10.579
ENSSSCG00000032928	GPR135	1:188580947-188582434	0.094084	0.177048	0.050358	0.121731	0.030455	0.025534
ENSSSCG00000037854	L3HYPDH	1:188584377-188632585	1.42088	1.64336	0.844625	1.27352	0.470923	0.895964
ENSSSCG00000034798	JKAMP	1:188598501-188624892	4.85365	5.69993	3.80673	3.57667	3.51054	2.76699
ENSSSCG00000005082	PCNX4	1:189110458-189151876	3.91864	3.13691	4.32035	3.78022	2.67605	2.15344
ENSSSCG00000005083	DHRS7	1:189151128-189170534	24.4368	20.943	13.8887	17.9911	10.3632	10.7744
ENSSSCG00000005084	PPM1A	1:189170585-189291350	50.1877	57.8107	61.0889	49.8497	45.1341	51.0884
ENSSSCG00000005085	C14orf39	1:189330369-189471537	0.265363	0.472838	0.445939	0.287497	0.159671	0.308345
ENSSSCG00000005086	SIX6	1:189497815-189503500	0	0.018993	0.02417	0.018827	0	0.003555
ENSSSCG00000041264	ENSSSCG00000041264	1:189536495-189617544	0.44194	0.329479	0.557468	0.654861	0.148416	0.417837
ENSSSCG00000005087	SIX1	1:189619853-189628187	20.4223	20.1519	14.0953	19.1283	15.5194	14.6212
ENSSSCG00000005089	SIX4	1:189670390-189908103	14.1801	12.1877	11.3221	12.9912	5.66039	9.19162
ENSSSCG00000005090	MNAT1	1:189690354-189910589	3.86678	3.49768	5.56781	4.66364	3.4067	4.24911
ENSSSCG00000024529	TRMT5	1:189909654-189923234	2.79799	1.69229	2.38892	2.40628	2.74426	2.07225
ENSSSCG00000005092	SLC38A6	1:189923306-189991442	1.33954	1.08558	2.35461	1.70194	1.28007	0.989615
ENSSSCG00000038507	ENSSSCG00000038507	1:179454561-179461631	604.401	689.222	733.77	576.557	556.721	529.701
ENSSSCG00000005004	LRR1	1:179462234-179475334	1.18307	1.33254	1.27904	1.07136	0.696638	1.20195
ENSSSCG00000005006	RPL36AL	1:179476639-179479148	41.4271	34.0512	36.5025	22.2278	30.3321	21.4705
ENSSSCG00000035611	MGAT2	1:179477992-179479836	10.8988	8.66113	12.9608	8.236	12.9173	6.64586
ENSSSCG00000005008	DNAAF2	1:179482207-179529896	1.95589	1.63916	1.90238	2.26385	1.52073	1.08137
ENSSSCG00000032489	KLHDC1	1:179540547-179605628	2.22994	2.35685	3.95307	2.95367	2.61783	2.72488
ENSSSCG00000005011	NEMF	1:179600986-179671015	11.9113	8.05789	12.9273	13.039	13.0122	9.36991
ENSSSCG00000005009	KLHDC2	1:179604921-179727608	8.57947	7.34475	7.21006	7.95995	7.40678	6.15984
ENSSSCG00000005012	ARF6	1:179697615-179717844	8.56707	6.94759	13.6013	6.88528	10.7229	7.77133
ENSSSCG00000005095	PRKCH	1:190205678-190439433	8.5617	7.19809	8.70929	5.14737	9.43254	7.44573
ENSSSCG00000005098	SYT16	1:190874964-191026661	0.030022	0.027952	0.054591	0.032693	0.081996	0.012937
ENSSSCG00000041512	ENSSSCG00000041512	1:190892386-190893237	2.47868	2.49572	4.94222	2.76517	1.93739	2.3066
ENSSSCG00000037043	ENSSSCG00000037043	1:191028346-191059715	0.132989	0.068077	0.063081	0.02102	0.028054	0.035321
ENSSSCG00000049674	ENSSSCG00000049674	1:191146003-191151371	0	0	0	0.008455	0	0
ENSSSCG00000024867	ISG20	1:191183374-191195475	0.391783	0.015736	0.143447	0.070932	0.443256	0.058413
ENSSSCG00000005096	HIF1A	1:190625181-190674850	8.22487	5.74994	12.758	7.51105	10.7773	7.65152
ENSSSCG00000005097	SNAPC1	1:190675038-190724618	2.14222	2.1953	1.45558	1.85824	1.12298	1.66129
ENSSSCG00000005102	AEN	1:191200632-191225036	7.41725	5.46226	11.2636	5.48042	8.94488	6.0758
ENSSSCG00000005103	ENSSSCG00000005103	1:191263447-191284968	4.14857	2.81588	3.46235	3.8493	4.97389	2.50136
ENSSSCG00000037343	MRPS11	1:191309198-191321648	24.4627	34.3558	25.0289	14.7678	26.2643	21.6276
ENSSSCG00000005105	MRPL46	1:191321999-191331319	18.6543	17.6451	13.611	10.8556	21.3319	11.2632
ENSSSCG00000048650	ENSSSCG00000048650	1:191388860-191395450	0.013203	0.060574	0.162615	0.035151	0.01382	0.022942
ENSSSCG00000005106	NTRK3	1:191535300-191925353	0.106629	0.087263	0.170065	0.31523	0.064062	0.139318
ENSSSCG00000005109	ESR2	1:193722164-193906565	0.008158	0.024025	0.0367	0.087649	0	0.041272
ENSSSCG00000051349	ENSSSCG00000051349	1:193049352-193053901	0	0	0	0.004673	0	0
ENSSSCG00000005112	WDR89	1:194439820-194475926	1.83091	1.42139	2.71624	2.07354	1.98295	1.84505
ENSSSCG00000026382	PPP2R5E	1:194505025-194656193	11.2606	9.40455	12.3455	11.8735	9.39993	9.23592
ENSSSCG00000022804	RHOJ	1:194751324-194844356	4.92698	4.6064	2.83431	5.0428	4.27308	4.002
ENSSSCG00000034726	KCNH5	1:194965730-195262047	0	0	0	0	0	0
ENSSSCG00000044869	ENSSSCG00000044869	1:195848800-195855410	0	0	0	0	0	0
ENSSSCG00000005110	SYNE2	1:193911965-194264354	5.83928	4.1265	5.82697	7.15922	3.71253	6.54765
ENSSSCG00000028558	SGPP1	1:194352003-194380910	13.9729	9.37551	13.4077	10.5428	11.5819	7.6336
ENSSSCG00000005122	TEK	1:195937394-196051957	19.4424	19.458	12.3647	13.7831	13.8734	13.6572
ENSSSCG00000005128	TUSC1	1:197309229-197309864	4.46154	4.59781	3.55737	4.4353	3.30405	3.97972
ENSSSCG00000042911	ENSSSCG00000042911	1:199319376-199323014	0	0	0	0.006238	0	0
ENSSSCG00000047728	ENSSSCG00000047728	1:199625848-199630899	0	0	0	0	0	0.007546
ENSSSCG00000005131	DMRTA1	1:200406764-200414334	0.023422	0.007588	0	0	0	0
ENSSSCG00000005134	P14ARF	1:200774496-200798854	0.039323	0.054419	0	0.032889	0.093828	0
ENSSSCG00000034120	CDKN2B	1:200761004-200766056	0.182573	0.063415	0.162048	0.128654	0.190819	0.123982
ENSSSCG00000005124	IFT74	1:196086072-196173880	1.52464	2.05284	2.2893	2.34717	3.00551	1.92858
ENSSSCG00000005125	LRRC19	1:196121834-196154367	0.315867	0.366013	0.347419	0.197742	0.190836	0.392444
ENSSSCG00000005126	PLAA	1:196170678-196274058	38.0367	26.1247	34.3433	37.2529	43.873	21.6419
ENSSSCG00000005135	MTAP	1:200882955-200934639	8.58464	5.39174	9.85718	5.8568	5.72859	3.10143
ENSSSCG00000041931	ENSSSCG00000041931	1:200909962-200918079	0.19955	0.095058	0.237484	0.198675	0.150821	0.053678
ENSSSCG00000048212	IFN-DELTA-8	1:201273679-201280086	0.006426	0.014638	0	0.010627	0	0.005295
ENSSSCG00000043817	-	1:201276178-201545544	11.4055	8.13073	10.3897	19.2975	2.55512	3.41055
ENSSSCG00000040054	IFN-OMEGA-7	1:201316989-201317561	0.093178	0.037014	0.067131	0.039614	0	0.066529
ENSSSCG00000031850	IFN-OMEGA-3	1:201334366-201334938	0.442415	0.034919	0.084095	0.158456	0	0.066529
ENSSSCG00000036510	IFN-DELTA-6	1:201342788-201343342	0	0	0	0	0	0
ENSSSCG00000043301	IFN-ALPHA-8	1:201343438-201392587	0.216223	0.013596	0.407115	0.048553	0	0.018241
ENSSSCG00000045163	IFN-ALPHA-9	1:201407587-201408266	0	0.028248	0	0	0	0
ENSSSCG00000032099	IFN-DELTA-11	1:201412274-201412828	0	0	0	0	0	0
ENSSSCG00000031075	ENSSSCG00000031075	1:201496804-201501095	0	0	0	0.009171	0	0
ENSSSCG00000051765	-	1:201568430-201585173	0	0.686117	0.004658	0	0	0
ENSSSCG00000005150	KLHL9	1:201585965-201591830	8.0375	5.9562	7.87561	5.41247	6.4716	3.95627
ENSSSCG00000044440	IFN-ALPHA-4	1:201615970-201616649	0.058937	0.046687	0.016529	0.032713	0	0
ENSSSCG00000033910	IFN-OMEGA-2	1:201623473-201624003	0	0.052251	0	0	0	0
ENSSSCG00000005152	IFN-DELTA-1	1:201654500-201655595	0.014464	0.052862	0.08814	0.046603	0.020558	0.034782
ENSSSCG00000051680	IFN-OMEGA-6	1:201669993-201771617	0.866586	0.223124	0.725284	1.05825	0.006932	0.085106
ENSSSCG00000034940	IFN-DELTA-9	1:201673749-201674303	0	0	0.007713	0	0	0
ENSSSCG00000031149	IFN-ALPHA-15	1:201677540-201695829	0.008614	0.011721	0.013325	0.018995	0	0
ENSSSCG00000047475	ENSSSCG00000047475	1:201678376-201771617	0.008156	0.032383	0.008298	0	0.066128	0
ENSSSCG00000050619	IFNA1	1:201736694-201750298	0	0.012447	0.005827	0.021416	0	0
ENSSSCG00000038075	IFN-OMEGA-5	1:201781339-201781911	0	0	0	0.079228	0	0
ENSSSCG00000028406	FOCAD	1:201880712-202258815	5.95285	5.62899	7.42397	8.13493	7.26351	5.85829
ENSSSCG00000005164	HACD4	1:201886380-201910722	0.762428	0.349813	1.47569	0.474728	0.509705	0.293312
ENSSSCG00000005166	MLLT3	1:202317453-202607061	2.18224	2.25348	4.31962	2.13325	2.01116	4.47122
ENSSSCG00000048205	-	1:202318897-202603528	0.536542	0.419227	0.806907	0.440992	0.412852	0.701469
ENSSSCG00000034213	ACER2	1:203386821-203415027	1.4176	0.743871	0.786004	0.440446	0.369946	0.340556
ENSSSCG00000005169	RPS6	1:203444450-203601304	171.962	199.183	226.237	127.023	150.656	123.321
ENSSSCG00000005170	DENND4C	1:203449834-203601295	12.4218	7.90824	10.9096	10.8347	9.07588	7.06655
ENSSSCG00000005173	HAUS6	1:203720279-203771126	3.71605	2.69558	4.39996	4.04535	2.55283	2.15216
ENSSSCG00000044125	ENSSSCG00000044125	1:203743411-203748886	0.149156	0.099024	0.157772	0.150745	0.023423	0.054846
ENSSSCG00000005174	RRAGA	1:203772759-203774577	9.56098	9.00542	7.89204	9.89179	7.71505	7.7808
ENSSSCG00000040408	SAXO1	1:203788397-203923514	0	0	0	0	0	0
ENSSSCG00000035863	PLIN2	1:203683862-203709274	194.947	106.012	113.937	222.693	184.498	124.583
ENSSSCG00000045652	-	1:203684015-203709277	15.9523	7.01437	11.5394	16.8221	15.2301	9.71843
ENSSSCG00000040366	ADAMTSL1	1:203936657-204383846	1.27673	0.728411	1.0047	0.927771	0.664299	1.14371
ENSSSCG00000047729	ENSSSCG00000047729	1:204151358-204157540	0.165157	0.068784	0.060476	0.079122	0.00748	0
ENSSSCG00000005177	SH3GL2	1:205081227-205285343	0.290202	0.096526	0.08356	0.053693	0.094711	0.049248
ENSSSCG00000042200	ENSSSCG00000042200	1:205858360-205863378	0	0.007973	0.003732	0.004508	0.009059	0
ENSSSCG00000005178	CNTLN	1:205370360-205697893	1.89715	1.32895	1.95805	1.48255	0.871897	1.04201
ENSSSCG00000044896	ENSSSCG00000044896	1:205457331-205508235	0	0	0.011	0	0.013349	0.011192
ENSSSCG00000005182	CCDC171	1:206791661-207143553	0.236843	0.074765	0.443465	0.420618	0.126025	0.168813
ENSSSCG00000005180	BNC2	1:205924881-206372152	1.3382	0.779344	1.80903	1.2816	1.38049	1.16165
ENSSSCG00000005183	PSIP1	1:207173259-207223684	4.07716	3.07077	4.28024	4.51659	2.46814	2.45847
ENSSSCG00000005184	SNAPC3	1:207215738-207252396	4.45534	4.83399	3.98063	2.78723	4.21031	2.88528
ENSSSCG00000005186	TTC39B	1:207347010-207495965	1.02745	0.965355	0.963865	1.22608	0.925682	0.766638
ENSSSCG00000039169	CER1	1:207818042-207821996	0.178544	0.108009	0.078653	0.164395	0.020453	0.136959
ENSSSCG00000039025	FREM1	1:207640839-207801952	1.44899	0.677114	0.984094	1.48793	0.457533	0.712866
ENSSSCG00000041984	ENSSSCG00000041984	1:208104590-208109323	0	0	0	0.015024	0	0.003812
ENSSSCG00000047994	ENSSSCG00000047994	1:208045734-208050873	0.015995	0	0	0.026497	0	0.007392
ENSSSCG00000035730	ZDHHC21	1:207836573-207912546	5.15971	4.48916	5.80993	6.24889	4.37897	6.45166
ENSSSCG00000005190	NFIB	1:208174579-208427505	27.3573	21.6936	31.2201	17.9311	8.30801	19.1591
ENSSSCG00000036360	LURAP1L	1:209619622-209668894	0.599652	0.636255	0.369909	0.568062	0.100737	0.094473
ENSSSCG00000005193	TYRP1	1:209725636-209745705	0	0	0	0	0	0.024374
ENSSSCG00000047464	ENSSSCG00000047464	1:210964317-210966020	0.006041	0.023484	0	0	0	0
ENSSSCG00000046197	ENSSSCG00000046197	1:212044187-212049515	0.001932	0.001252	0.001758	0.004259	0	0.008048
ENSSSCG00000041506	ENSSSCG00000041506	1:212063721-212070442	0	0	0	0	0	0
ENSSSCG00000005191	MPDZ	1:209181465-209349295	7.29671	6.05855	9.98977	7.78431	5.67448	6.87563
ENSSSCG00000042982	ENSSSCG00000042982	1:214968256-214970422	0.037971	0.006115	0.077054	0.107541	0.062946	0.008297
ENSSSCG00000005196	DMAC1	1:214448041-214461846	0.786479	0.294953	0.073537	0.366733	0.378997	0.396132
ENSSSCG00000050722	ENSSSCG00000050722	1:214452591-214457537	1.46092	1.3708	1.67621	1.40148	1.57686	0.89648
ENSSSCG00000005194	PTPRD	1:213482964-214009895	0.8264	0.805676	1.40765	1.03908	0.737205	1.10279
ENSSSCG00000005199	GLDC	1:215608849-215715061	0.055589	0.120813	0.012791	0.108801	0.034777	0.046152
ENSSSCG00000005198	KDM4C	1:215071334-215507800	6.44164	3.81329	7.17249	7.13533	4.72957	6.33978
ENSSSCG00000047663	ENSSSCG00000047663	1:215521837-215524181	0	0	0.015977	0.077437	0	0
ENSSSCG00000005204	RANBP6	1:215730218-216112287	3.2839	2.54713	4.26635	6.90968	3.27886	2.72881
ENSSSCG00000005201	UHRF2	1:215730222-215807628	9.95898	8.01666	9.73934	8.96504	6.63339	5.78982
ENSSSCG00000021136	TPD52L3	1:215840563-215842113	0	0	0	0.105435	0	0
ENSSSCG00000005203	IL33	1:215899435-215941840	7.37411	5.84908	19.9302	7.52004	13.1816	4.05967
ENSSSCG00000005205	KIAA2026	1:216115646-216226156	5.74588	4.25897	6.17964	6.02207	5.17766	5.14348
ENSSSCG00000045829	ENSSSCG00000045829	1:216138938-216144901	0.361034	0.167137	0.441956	0.463692	0.149309	0.150149
ENSSSCG00000005207	ERMP1	1:216312627-216396325	2.44679	1.03675	1.43766	2.68272	0.894777	0.995857
ENSSSCG00000005208	RIC1	1:216312855-216494793	12.9434	9.46092	11.3948	16.1145	10.3245	13.2069
ENSSSCG00000032561	PDCD1LG2	1:216547995-216682607	0.775852	0.387443	0.276834	0.533138	0.306162	0.551806
ENSSSCG00000005211	CD274	1:216660047-216832540	2.5265	2.67976	2.52288	1.9927	1.22513	1.7345
ENSSSCG00000005212	PLGRKT	1:216692047-216739728	62.4502	59.2778	66.8988	50.6222	46.3957	45.7033
ENSSSCG00000005216	ENSSSCG00000005216	1:216763439-216769795	0.370233	0.088561	0.112295	0.027249	0.218333	0.182901
ENSSSCG00000005214	INSL6	1:216792787-216823479	0.056907	0.043631	0.12824	0.021003	0.020755	0.014481
ENSSSCG00000049203	ENSSSCG00000049203	1:217023648-217026048	0	0	0	0.018908	0	0
ENSSSCG00000005215	JAK2	1:216840184-217002148	10.5405	8.78317	11.9197	14.3785	7.80526	8.81058
ENSSSCG00000005221	SPATA6L	1:217300959-217352573	0.607859	0.619523	0.66606	0.687829	0.224312	0.400055
ENSSSCG00000005220	PLPP6	1:217304115-217305017	3.93105	2.76902	2.68491	2.79507	3.31887	1.48079
ENSSSCG00000005222	SLC1A1	1:217366499-217441674	0.176127	0.189064	0.221524	0.226759	0.167513	0.370264
ENSSSCG00000005217	RCL1	1:217142966-217204965	14.53	12.4864	14.1653	14.8441	10.6016	7.43244
ENSSSCG00000023595	AK3	1:217236482-217261370	10.7109	10.2679	12.4813	14.3447	8.95335	8.75382
ENSSSCG00000005219	CDC37L1	1:217241538-217287963	30.8344	24.3724	23.5587	25.5753	27.8173	26.5993
ENSSSCG00000005224	GLIS3	1:217629246-218117267	0.920836	0.551606	1.67629	0.750299	0.751412	0.562392
ENSSSCG00000005225	RFX3	1:218340446-218647389	1.74518	1.38088	1.8365	2.5393	0.928583	1.62639
ENSSSCG00000039823	ENSSSCG00000039823	1:218676232-218944664	1.08726	1.24763	1.33523	0.784981	1.41016	2.99187
ENSSSCG00000005228	KCNV2	1:219099625-219112905	0	0	0	0	0	0
ENSSSCG00000005227	PUM3	1:218994185-219038522	8.18671	5.93845	8.89797	7.28418	8.85032	4.93598
ENSSSCG00000005229	VLDLR	1:219173504-219210343	31.3493	32.7416	33.0062	39.0522	31.0234	32.6714
ENSSSCG00000040670	-	1:219177568-219388942	2.54929	2.06855	3.85149	2.36301	2.80454	3.01614
ENSSSCG00000044946	ENSSSCG00000044946	1:220607180-220610681	0	0	0	0	0	0
ENSSSCG00000047233	ENSSSCG00000047233	1:220632508-220639000	0.003171	0	0.034333	0	0	0.020549
ENSSSCG00000005233	DMRT2	1:220745492-220757313	1.84769	0.628249	0.856587	0.642461	0.405089	0.242389
ENSSSCG00000005232	SMARCA2	1:219573535-219815421	12.2416	6.80207	8.26665	13.3092	7.83153	9.49425
ENSSSCG00000041522	ENSSSCG00000041522	1:219606894-219643274	0.073679	0	0.133745	0.092885	0.133209	0.017744
ENSSSCG00000005235	KANK1	1:221015046-221218575	4.35428	3.38245	4.30274	6.25008	2.62806	3.14203
ENSSSCG00000005240	DOCK8	1:221256009-221491953	1.9508	0.94919	2.77679	1.11568	0.967761	0.768508
ENSSSCG00000005241	ENSSSCG00000005241	1:221521302-221585155	6.0627	10.4237	7.46002	6.8623	3.91337	6.68484
ENSSSCG00000041279	ENSSSCG00000041279	1:221578077-221579911	0	0.015511	0	0	0	0
ENSSSCG00000005243	PGM5	1:221634524-221836483	13.2995	19.5528	14.664	16.9657	7.91298	9.98715
ENSSSCG00000027161	PIP5K1B	1:222038914-222379122	0.255758	0.211691	0.296789	0.329565	0.328771	0.173784
ENSSSCG00000032999	ENSSSCG00000032999	1:222412500-222461943	6.21084	8.17528	6.22076	6.29256	7.83088	5.05332
ENSSSCG00000005247	ENSSSCG00000005247	1:222474639-222612989	2.89517	1.45439	5.22147	1.57865	2.86185	2.21174
ENSSSCG00000005249	FAM189A2	1:222658350-222725160	4.66274	4.81038	6.05196	7.17889	6.48305	5.09132
ENSSSCG00000044374	ENSSSCG00000044374	1:223001839-223006626	0.025197	0	0.002574	0.023609	0	0
ENSSSCG00000005250	APBA1	1:222758508-222990335	0.188569	0.142796	0.236015	0.178072	0.088212	0.098437
ENSSSCG00000035668	C9orf135	1:223153673-223245840	0.182909	0.228601	0.040193	0.28972	0.251916	0.623462
ENSSSCG00000005252	PTAR1	1:223032847-223089668	8.77728	6.3119	10.834	10.0656	7.93673	6.61263
ENSSSCG00000030655	MAMDC2	1:223385097-223549757	2.78726	2.13755	1.79	1.2324	1.66268	1.38407
ENSSSCG00000005255	ENSSSCG00000005255	1:223560282-223653368	6.52792	5.26461	6.76468	8.29311	4.76603	5.70085
ENSSSCG00000005257	TRPM3	1:223836213-224680190	0.227907	0.289932	0.456429	0.240095	0.134167	0.393538
ENSSSCG00000021646	KLF9	1:223720445-223748226	66.3843	101.1	68.3244	44.9304	99.9595	78.8364
ENSSSCG00000024257	CEMIP2	1:224959681-225041575	5.20223	4.73118	5.74303	4.64775	4.75516	4.07806
ENSSSCG00000021802	ABHD17B	1:225150664-225193334	17.5525	14.5552	13.2498	18.1404	24.4703	13.9618
ENSSSCG00000031105	C9orf85	1:225193689-225411345	2.06775	2.0751	2.2632	2.15233	1.80356	0.953786
ENSSSCG00000034919	GDA	1:225402117-225589830	0	0.015828	0	0.014088	0	0
ENSSSCG00000041232	ENSSSCG00000041232	1:226289670-226295226	0	0.007201	0	0	0	0
ENSSSCG00000028996	ALDH1A1	1:226161296-226217312	8.41709	5.63203	11.9466	4.22131	6.97356	4.75298
ENSSSCG00000030268	ZFAND5	1:225691514-225722139	166.802	153.975	97.3605	178.992	260.294	180.321
ENSSSCG00000005266	TMC1	1:225700685-226110917	5.85965	4.04376	3.35792	5.33449	7.3585	6.10986
ENSSSCG00000005268	RORB	1:227574647-227772693	0.068887	0.04724	0.041524	0.026736	0	0.123741
ENSSSCG00000005267	ANXA1	1:226414307-226432287	55.5169	48.8112	114.697	31.3405	62.7316	40.2866
ENSSSCG00000005269	TRPM6	1:227811204-228045013	1.02338	0.589659	1.39377	0.371451	0.966314	0.439463
ENSSSCG00000048925	ENSSSCG00000048925	1:227858464-227863425	0	0	0	0	0	0
ENSSSCG00000031382	C9orf40	1:227998260-228045013	6.48887	6.96997	5.85016	6.84573	4.604	6.68915
ENSSSCG00000005271	CARNMT1	1:228054920-228092358	18.918	16.9275	11.3593	16.445	13.543	11.2687
ENSSSCG00000005272	NMRK1	1:228103750-228197009	3.40602	1.41925	1.36053	1.29205	0.639506	0.426843
ENSSSCG00000005273	OSTF1	1:228142041-228197035	19.616	14.7182	17.0888	10.9179	12.7889	7.61595
ENSSSCG00000005277	GCNT1	1:229428781-229468284	1.55052	0.870546	1.24613	1.66795	0.839714	0.433272
ENSSSCG00000047518	ENSSSCG00000047518	1:229528288-229530576	0.002318	0.008741	0	0	0	0.016487
ENSSSCG00000023520	PCSK5	1:228854595-229308906	3.94619	2.34174	3.96052	2.941	3.21663	1.55202
ENSSSCG00000037390	ENSSSCG00000037390	1:228956209-228957649	1.77929	2.85872	3.50194	1.94148	1.44448	1.19307
ENSSSCG00000037277	RFK	1:229227487-229337343	2.65246	2.14121	2.68934	2.29969	2.43036	2.7649
ENSSSCG00000005279	ENSSSCG00000005279	1:229956229-229957449	0	0	0	0	0	0.043455
ENSSSCG00000039009	-	1:229577273-229849048	7.91229	10.0753	15.9327	10.1763	2.20457	11.8161
ENSSSCG00000005278	ENSSSCG00000005278	1:229660101-229666407	0.00945	0.002559	0.005342	0.001163	0.000758	0.002407
ENSSSCG00000005282	VPS13A	1:230069337-230331200	16.2831	13.7956	12.5483	22.8936	16.5002	21.5091
ENSSSCG00000005284	GNA14	1:230341942-230546120	0.625251	0.492757	0.479661	0.403036	0.255144	0.212695
ENSSSCG00000050902	ENSSSCG00000050902	1:230422601-230424943	0	0	0	0	0	0
ENSSSCG00000005286	CEP78	1:231081196-231115940	2.18497	2.72812	1.88341	2.00599	1.10518	1.43356
ENSSSCG00000005287	PSAT1	1:231142625-231172363	7.13738	2.08533	3.64629	2.25562	1.57578	1.1822
ENSSSCG00000033763	GNAQ	1:230605229-230908183	10.8424	7.71532	21.4303	12.6221	10.394	8.25776
ENSSSCG00000005288	TLE4	1:232355959-232504763	7.29088	9.3802	14.6534	13.5063	9.88328	34.4482
ENSSSCG00000005291	TLE1	1:234277843-234370593	2.51793	4.5369	3.10586	3.00115	2.20709	3.90561
ENSSSCG00000033805	ENSSSCG00000033805	1:234370868-234563655	0.012512	0.00608	0.005692	0.006897	0	0
ENSSSCG00000037497	ENSSSCG00000037497	1:234370946-234581122	0	0.008641	0	0.009803	0	0
ENSSSCG00000005301	FAM214B	1:235895621-235907110	2.38818	1.52784	3.93636	3.31289	3.99479	2.67794
ENSSSCG00000039782	STOML2	1:235890679-235894625	36.5822	47.5884	26.9949	25.7892	29.7155	23.5107
ENSSSCG00000005307	ENSSSCG00000005307	1:236196872-236256103	0	0	0	0	0	0
ENSSSCG00000022044	ENSSSCG00000022044	1:235638438-235796157	0.040927	0.098923	0.038604	0.066416	0.033797	0.075958
ENSSSCG00000005296	PHF24	1:235757758-235783051	0.344277	0.386301	0.253893	0.63514	0.109925	0.151696
ENSSSCG00000005297	DNAJB5	1:235790289-235799385	8.5563	22.5674	27.8652	14.5587	25.1056	39.5794
ENSSSCG00000005300	VCP	1:235790629-235876321	50.1858	35.0605	73.1304	52.2341	67.8301	36.5699
ENSSSCG00000005298	C9orf131	1:235844951-235849058	0.033108	0.040483	0.086383	0.184169	0.060236	0.109654
ENSSSCG00000005303	PIGO	1:235871072-235888000	1.2489	1.02102	0.261851	0.726123	0.138241	0.081129
ENSSSCG00000034874	FANCG	1:235871349-235887992	2.44934	1.34855	2.33837	1.71854	2.12137	1.66573
ENSSSCG00000005305	UNC13B	1:235918736-236158244	0.598899	1.19482	2.48023	2.20114	0.606327	1.00934
ENSSSCG00000049310	ENSSSCG00000049310	1:236077865-236082535	0.028925	0.071226	0.202227	0.337276	0.090855	0.164654
ENSSSCG00000005309	FAM166B	1:236264401-236325437	1.07792	1.0431	1.3282	0.994891	1.09247	1.54277
ENSSSCG00000005308	RUSC2	1:236265973-236322958	14.4658	15.9865	17.379	15.0291	15.6587	19.0589
ENSSSCG00000005311	-	1:236340830-236373054	0.609009	0.602766	0.572045	0.712602	0.530123	0.950933
ENSSSCG00000005310	TESK1	1:236341179-236345962	4.78987	5.88778	5.11921	6.45974	6.14867	7.91179
ENSSSCG00000005312	SIT1	1:236371697-236373419	1.04901	0.342154	0.426612	0.516399	0.158115	0.288253
ENSSSCG00000005322	NPR2	1:236508998-236529154	1.32488	0.958727	1.32551	1.34227	0.918946	0.926143
ENSSSCG00000005324	FAM221B	1:236539261-236548116	0.166331	0.029286	0.114159	0.201763	0.057811	0
ENSSSCG00000025842	SPAG8	1:236529262-236534630	9.94008	13.5472	6.71349	5.65897	3.85606	6.98498
ENSSSCG00000005318	CREB3	1:236416041-236456373	9.49486	5.94477	9.18941	6.36615	7.50615	5.11433
ENSSSCG00000005317	TLN1	1:236416044-236450922	23.6147	12.9589	24.7107	16.2333	13.31	10.0771
ENSSSCG00000005319	GBA2	1:236455240-236468210	11.2653	10.985	8.14604	7.86131	7.56455	6.50888
ENSSSCG00000005320	RGP1	1:236468320-236477705	1.74284	1.69631	1.49068	1.24848	1.24758	0.948384
ENSSSCG00000038905	MSMP	1:236468341-236473819	0.678018	0.496321	0.390668	0.413509	0.487682	0.236367
ENSSSCG00000005338	RECK	1:236821398-236898279	1.22054	1.10945	1.17547	1.1041	0.782844	0.92633
ENSSSCG00000005325	TMEM8B	1:236551162-236694000	10.2069	15.1668	10.5511	9.56264	9.29731	8.41593
ENSSSCG00000005326	ENSSSCG00000005326	1:236586268-236587251	0	0.115091	0.030968	0	0.023104	0
ENSSSCG00000051658	ENSSSCG00000051658	1:236596319-236597257	0	0	0	0	0	0
ENSSSCG00000037731	ENSSSCG00000037731	1:236615151-236616089	0	0	0	0	0	0
ENSSSCG00000044434	ENSSSCG00000044434	1:236624576-236625514	0	0	0	0	0	0
ENSSSCG00000050457	-	1:236632872-236677426	0.615931	0.732194	0.555258	0.249443	0.475913	0.381862
ENSSSCG00000005340	CCIN	1:236948636-236950402	0.023225	0	0.042407	0.025606	0	0.131384
ENSSSCG00000031236	GLIPR2	1:236919877-236943823	6.98845	3.38867	11.8265	3.64069	8.44346	6.89168
ENSSSCG00000037131	CLTA	1:236971505-237001769	15.5034	27.4667	17.1384	17.1628	21.0992	17.6704
ENSSSCG00000037468	GNE	1:236986787-237065767	1.89136	1.50748	2.60962	2.48861	2.24482	1.48701
ENSSSCG00000036086	PAX5	1:237575045-237785413	0.009266	0.02265	0.012648	0.039003	0	0
ENSSSCG00000005344	MELK	1:237317170-237440387	0.090917	0.474859	0.33086	0.033202	0.090624	0.028999
ENSSSCG00000005343	RNF38	1:237111010-237240348	5.50308	4.49287	8.28546	6.69226	4.56617	4.27812
ENSSSCG00000005346	ZCCHC7	1:237820401-238071618	3.73926	2.03761	5.8357	6.64069	4.71339	5.41576
ENSSSCG00000005349	GRHPR	1:238139789-238153071	12.1974	15.0839	12.2106	12.2086	17.9014	13.0173
ENSSSCG00000036340	ZBTB5	1:238153168-238177461	2.75764	0.826702	1.53737	1.64989	1.19966	1.51467
ENSSSCG00000005347	POLR1E	1:238197666-238220524	7.04927	4.83247	5.06558	4.86016	6.05278	4.08843
ENSSSCG00000050320	ENSSSCG00000050320	1:238232857-238333087	7.36749	8.04354	7.55723	5.95183	7.16191	5.79645
ENSSSCG00000005350	FBXO10	1:238232867-238308625	0.004082	0.043028	0.038285	0.023172	0	0.028983
ENSSSCG00000005354	TRMT10B	1:238516058-238541706	1.60101	1.40832	1.1632	1.14072	1.19915	0.746464
ENSSSCG00000005355	EXOSC3	1:238536343-238541333	10.2685	7.38004	8.55721	8.78045	11.7086	4.95015
ENSSSCG00000005356	DCAF10	1:238567589-238633471	11.1999	8.51386	10.6458	9.85967	10.3099	8.96487
ENSSSCG00000032554	ENSSSCG00000032554	1:238637876-238667617	18.2424	15.1428	13.5986	17.3566	18.2562	11.5376
ENSSSCG00000005358	-	1:238680814-238826429	2.19301	1.92183	4.67177	2.30991	5.67778	2.92314
XLOC_020886	XLOC_020886	1:239109981-239113651	0.284955	0.06296	0.070736	0.02857	0.085747	0.119793
ENSSSCG00000005361	ALDH1B1	1:239110018-239114728	1.891	1.52994	2.09825	0.846046	1.09267	0.929152
ENSSSCG00000040711	ENSSSCG00000040711	1:239151970-239202706	0.012189	0	0.033162	0	0	0.03284
ENSSSCG00000045508	CCDC180	1:239209343-239368555	2.77379	1.81879	2.64772	2.23947	2.09848	1.98546
ENSSSCG00000042419	ENSSSCG00000042419	1:239276068-239278053	0	0	0.002935	0.011429	0	0
ENSSSCG00000049997	ENSSSCG00000049997	1:239676922-239681184	0	0	0.018699	0.027583	0	0
ENSSSCG00000005366	NCBP1	1:239374934-239543585	35.547	41.2818	76.4616	53.5552	60.893	53.5424
ENSSSCG00000005367	TSTD2	1:239466852-239492886	7.89007	5.727	9.67828	6.99719	6.8384	4.75999
ENSSSCG00000005368	XPA	1:239532246-239568649	2.53318	1.97806	3.20169	3.53382	2.37293	2.23453
ENSSSCG00000005376	TBC1D2	1:240002169-240049827	0.428734	0.184337	0.743418	0.336276	0.206816	0.188356
ENSSSCG00000005371	TRMO	1:239768176-239866514	11.2534	8.57039	9.55597	6.60282	10.057	6.62793
ENSSSCG00000005373	NANS	1:239842063-239919984	3.47585	2.38148	5.46035	4.57776	2.84464	2.48901
ENSSSCG00000033222	TRIM14	1:239913474-239944934	0.462475	0.261425	0.600792	0.460802	0.255478	0.210991
ENSSSCG00000005375	CORO2A	1:239947301-240000918	0.224935	0.150533	0.376955	0.137493	0.186002	0.056546
ENSSSCG00000027558	GABBR2	1:240050114-240495907	0.007674	0.015118	0.07733	0.017151	0	0.007201
ENSSSCG00000005378	ANKS6	1:240522837-240584918	0.46744	0.308071	0.454319	0.580144	0.326521	0.381926
ENSSSCG00000005379	GALNT12	1:240595393-240640588	0.252905	0.115503	0.394717	0.211327	0.082939	0.024496
ENSSSCG00000005380	COL15A1	1:240653017-240829188	19.1265	16.992	10.6207	17.985	8.52961	9.16872
ENSSSCG00000005383	ALG2	1:240979211-240984823	3.99079	2.96571	3.32736	2.09993	3.37444	1.86512
ENSSSCG00000005382	TGFBR1	1:240859270-240918528	7.17714	4.57959	15.3727	14.1003	13.2664	12.7128
ENSSSCG00000038914	SEC61B	1:240985160-240992977	9.60457	6.92234	16.7957	5.64659	10.1357	5.31838
ENSSSCG00000005385	NR4A3	1:241569905-241611734	2.55541	2.39199	3.0814	6.0441	10.6728	15.4205
ENSSSCG00000050211	ENSSSCG00000050211	1:241621407-241622846	0	0	0	0	0.031575	0
ENSSSCG00000005386	STX17	1:241657506-241765783	5.35373	4.39431	4.70533	5.38623	4.96446	3.86922
ENSSSCG00000040634	ERP44	1:241785175-241897536	18.3039	10.6656	22.409	17.1249	15.6662	12.8834
ENSSSCG00000005314	ARHGEF39	1:236377802-236387667	3.0657	3.75199	2.76216	1.91157	2.9451	3.09255
ENSSSCG00000005313	CCDC107	1:236380577-236383666	8.79237	12.4719	9.13163	6.23725	6.9261	9.95636
ENSSSCG00000051368	CA9	1:236388690-236410394	170.451	422.336	541.592	214.987	291.499	327.082
ENSSSCG00000005316	ENSSSCG00000005316	1:236402247-236410471	1427.74	3227.74	2840.89	1465.62	1959.31	2248.71
ENSSSCG00000005388	INVS	1:241897764-242091187	4.41793	3.64723	5.33101	4.23744	2.99289	3.16055
ENSSSCG00000005389	TEX10	1:241986131-242120675	6.23992	4.29635	6.91086	7.22229	6.81609	4.8241
ENSSSCG00000005391	MSANTD3-TMEFF1	1:242169160-242309878	1.32357	0.916046	1.11843	1.17687	1.19703	0.438107
ENSSSCG00000037954	CAVIN4	1:242259719-242320047	10.2107	11.2479	10.2651	6.32673	6.3849	7.89804
ENSSSCG00000044225	ENSSSCG00000044225	1:242417926-242422052	0	0.019393	0	0	0	0
ENSSSCG00000005398	ENSSSCG00000005398	1:243030484-243039581	0	0	0	0	0.007525	0
ENSSSCG00000005393	PLPPR1	1:242682820-243023018	0.064212	0.017952	0.039274	0.003643	0.008987	0
ENSSSCG00000045284	ENSSSCG00000045284	1:242823123-242827170	0	0	0	0	0	0
ENSSSCG00000042524	ENSSSCG00000042524	1:242907321-243027837	0	0	0	0	0	0
ENSSSCG00000038171	ENSSSCG00000038171	1:242978615-242995722	0	0	0	0	0	0
ENSSSCG00000027974	MRPL50	1:243100370-243107460	6.06069	5.40413	4.90555	4.69347	7.03336	4.88717
ENSSSCG00000034239	ZNF189	1:243106972-243118344	7.58128	6.17606	6.07649	4.98453	8.80732	4.09437
ENSSSCG00000038300	ALDOB	1:243110585-243141418	0.010586	0	0.007132	0.003355	0	0
ENSSSCG00000029687	PGAP4	1:243168416-243190223	2.40937	2.17099	2.2247	2.80224	1.20985	1.52893
ENSSSCG00000005399	RNF20	1:243225924-243254446	2.10722	1.59039	2.38839	2.13822	1.72478	1.19104
ENSSSCG00000005400	GRIN3A	1:243259493-243415590	0.121597	0.174613	0.105682	0.094258	0.015214	0.149463
ENSSSCG00000045877	ENSSSCG00000045877	1:245682591-245684919	0	0.017182	0	0.026834	0	0
ENSSSCG00000044671	ENSSSCG00000044671	1:245735492-245739514	0.010235	0	0.01397	0	0	0
ENSSSCG00000005403	SMC2	1:245410146-245484780	1.91666	2.92048	3.16171	3.44057	1.80788	2.11749
ENSSSCG00000050700	ENSSSCG00000050700	1:245828820-245829934	0	0	0.050404	0.040715	0	0
ENSSSCG00000026768	OR13C4	1:245856177-245857133	0.023234	0.083631	0	0.279248	0	0
ENSSSCG00000026865	OR13C3	1:245898073-245899026	0	0	0.027491	0	0	0
ENSSSCG00000031355	OR13C8	1:245919766-245920728	0	0	0	0	0	0
ENSSSCG00000005413	ENSSSCG00000005413	1:245941889-245943252	0	0	0	0	0	0
ENSSSCG00000050029	ENSSSCG00000050029	1:245944406-245945768	0.121804	0.122372	0	0.199509	0	0.200353
ENSSSCG00000047454	ENSSSCG00000047454	1:245962109-245963244	0.207766	0	0.035636	0	0	0.035398
ENSSSCG00000044110	ENSSSCG00000044110	1:245974965-245975921	0	0	0.028928	0.047121	0	0
ENSSSCG00000051550	ENSSSCG00000051550	1:245985338-245986294	0	0	0.034757	0.189749	0	0
ENSSSCG00000035714	ENSSSCG00000035714	1:246009984-246011603	0	0.033337	0	0	0	0
ENSSSCG00000036043	ENSSSCG00000036043	1:246034382-246035326	0	0	0	0	0	0
ENSSSCG00000005419	ENSSSCG00000005419	1:246062050-246062991	0	0	0	0	0	0
ENSSSCG00000005420	ENSSSCG00000005420	1:246078554-246079492	0	0	0	0	0	0
ENSSSCG00000035397	ENSSSCG00000035397	1:246085855-246086837	0	0	0	0	0	0
ENSSSCG00000005424	NIPSNAP3A	1:246104930-246140398	10.7604	12.3598	9.87265	11.6594	6.06418	7.84357
ENSSSCG00000005423	ABCA1	1:246144277-246278492	8.19244	7.68641	5.30838	11.9369	4.81767	5.07153
ENSSSCG00000005425	SLC44A1	1:246548497-246760515	13.957	11.8506	19.9102	12.1362	14.6824	16.2081
ENSSSCG00000037867	TAL2	1:246932935-246944646	0.337738	0.254813	0.812724	0.658848	0.074758	0.236233
ENSSSCG00000005426	FSD1L	1:246768150-246916650	8.99048	4.03628	8.46215	8.94315	6.31307	6.40329
ENSSSCG00000051396	ENSSSCG00000051396	1:248027408-248029854	0.033654	0.04917	0.015311	0.148357	0.111548	0.111647
ENSSSCG00000039896	TMEM38B	1:246973436-247052356	27.854	27.5124	35.8397	35.749	29.0683	41.3485
ENSSSCG00000049088	ENSSSCG00000049088	1:248303144-248309332	0.006076	0	0.018181	0	0	0.008911
ENSSSCG00000031592	ZNF462	1:248031631-248179783	0.930131	0.835706	1.53099	2.47666	2.11735	3.98753
ENSSSCG00000005436	RAD23B	1:248448265-248492860	68.3168	57.9788	57.1586	70.0508	85.7498	58.6399
ENSSSCG00000043094	ENSSSCG00000043094	1:248677020-248683776	0	0	0	0	0	0.005642
ENSSSCG00000005437	KLF4	1:248604820-248609574	11.0905	7.12327	15.3479	7.9225	10.1856	13.6658
ENSSSCG00000005440	ENSSSCG00000005440	1:249898713-249905374	4.06984	3.82585	3.34559	3.20591	2.41946	1.96827
ENSSSCG00000005441	ELP1	1:249905472-249981641	4.98169	8.6656	5.14115	8.78928	2.71675	3.89582
ENSSSCG00000038824	FRRS1L	1:250187572-250220725	2.33875	1.07963	0.546535	0.830238	0.507892	0.19015
ENSSSCG00000005446	EPB41L4B	1:250226594-250369528	0.785521	0.396495	0.396228	0.714315	0.25828	0.202659
ENSSSCG00000005444	TMEM245	1:250004270-250182521	21.5769	16.446	15.8538	18.8076	11.5303	12.6206
ENSSSCG00000005449	PTPN3	1:250398951-250583281	5.50794	7.5024	2.88527	7.20323	2.22035	3.99018
ENSSSCG00000005452	C9orf152	1:251210987-251218124	0.453641	0.299131	0.323339	0.092774	0.061945	0
ENSSSCG00000033120	PALM2AKAP2	1:250680942-251190254	6.21003	5.98939	9.26796	12.1976	8.24165	9.01615
ENSSSCG00000036297	ENSSSCG00000036297	1:251248605-251284933	7.82796	3.78442	8.23033	3.89394	5.5268	3.36382
ENSSSCG00000005453	-	1:251260614-251277988	31.6207	20.0093	25.476	19.586	23.4371	9.22009
ENSSSCG00000005456	MUSK	1:251597992-251756608	6.48308	6.3434	6.10544	8.37351	2.69934	8.20994
ENSSSCG00000050248	ENSSSCG00000050248	1:251636094-251642254	0	0	0.024305	0.029106	0	0.055398
ENSSSCG00000005455	SVEP1	1:251368830-251571415	10.8647	7.27919	10.5915	9.66826	7.62097	7.66463
ENSSSCG00000005457	LPAR1	1:251811584-251979159	3.76126	1.63531	4.46904	2.85191	3.66936	3.56138
ENSSSCG00000044924	ENSSSCG00000044924	1:251826991-251831246	0.126165	0.166526	0.402966	0.225461	0.269561	0.339778
ENSSSCG00000037744	ZNF483	1:252342235-252373375	0.686792	0.301134	0.629563	1.12586	0.291308	0.152742
ENSSSCG00000040953	ENSSSCG00000040953	1:252351834-252352840	0.254952	0	0	0	0	0
ENSSSCG00000021386	PTGR1	1:252373279-252395948	48.2487	17.1087	14.6227	8.27046	4.41707	3.3297
ENSSSCG00000042365	ENSSSCG00000042365	1:252394808-252402056	0.440264	0.091563	0.148079	0.29081	0.197736	0.055488
ENSSSCG00000005460	-	1:252405546-252448342	4.2654	2.61292	3.141	3.29176	2.35953	3.74542
ENSSSCG00000005459	ECPAS	1:252218819-252324923	45.5357	34.6316	37.1076	47.9749	48.3064	35.8173
ENSSSCG00000005463	SHOC1	1:252466430-252559130	0	0	0	0	0.011569	0
ENSSSCG00000046439	GNG10	1:252453107-252460317	51.2017	52.3214	60.4584	47.5827	61.6385	43.7286
ENSSSCG00000022780	UGCG	1:252651879-252688550	6.29863	3.59107	16.298	4.96739	20.9118	7.07411
ENSSSCG00000005465	SUSD1	1:252754818-252956341	0.854234	0.784666	1.64338	0.45152	0.98283	1.71496
ENSSSCG00000005466	PTBP3	1:252986719-253093050	6.37805	3.85218	9.94447	5.97127	6.88343	5.31181
ENSSSCG00000005472	SLC46A2	1:253556919-253570113	0.652752	0.169016	0.530343	0.173375	0.140072	0.19427
ENSSSCG00000005471	SNX30	1:253428508-253550375	2.7861	1.20871	1.89391	2.10216	1.54284	1.37383
ENSSSCG00000005474	SAL1	1:253638015-253695421	0.141482	1.52119	0.249778	1.92758	0.609144	0.336988
ENSSSCG00000047560	ENSSSCG00000047560	1:253666588-253695401	0.032123	0.061053	0.041572	0.195023	0.034637	0.021149
XLOC_021517	XLOC_021517	1:253701738-253716266	0.603838	1.09667	0.258135	1.74668	3.53946	0.329391
ENSSSCG00000005475	ENSSSCG00000005475	1:253722710-253742675	0.970754	1.08477	0.659087	0.45229	0.587569	0.547667
ENSSSCG00000005467	HSDL2	1:253124471-253195041	23.6296	34.4246	10.2902	15.0851	13.5561	12.3095
ENSSSCG00000005469	KIAA1958	1:253196259-253351477	0.326512	0.370732	0.35689	0.520239	0.623596	0.802725
ENSSSCG00000026194	INIP	1:253374976-253393883	5.27369	3.46021	6.34517	3.61078	3.79114	2.64942
ENSSSCG00000005477	FKBP15	1:253794589-253868103	5.13025	3.17358	5.31848	4.73954	3.64394	3.61936
ENSSSCG00000023714	SLC31A2	1:253794913-253805282	7.10167	5.46369	6.86606	5.05643	7.88497	4.46059
ENSSSCG00000034278	SLC31A1	1:253868331-253894451	6.21937	4.52789	6.88402	5.90769	7.7629	4.55373
ENSSSCG00000033177	CDC26	1:253892076-253906650	3.00375	2.61627	2.22797	2.07961	1.71668	2.25144
ENSSSCG00000027688	RNF183	1:253925677-253966703	0.060081	0.025752	0.08707	0.117626	0.11509	0
ENSSSCG00000020987	WDR31	1:253945433-253966770	0.345141	0.270507	0.220025	0.580974	0.348959	0.068263
ENSSSCG00000024648	PRPF4	1:253906717-253925049	4.0154	3.13829	4.50617	3.74513	4.17672	2.37107
ENSSSCG00000021173	BSPRY	1:253975973-254003162	0	0	0.017748	0.06387	0.041775	0.036297
ENSSSCG00000039861	HDHD3	1:254001283-254009165	0.610614	0.496903	0.475472	0.344835	0.273427	0.301292
ENSSSCG00000032787	ALAD	1:254008008-254027575	1.76168	1.39743	1.18888	1.59859	0.909153	1.09504
ENSSSCG00000005479	C9orf43	1:254036305-254057014	0.009143	0.016184	0.038606	0.024923	0.04646	0
ENSSSCG00000005478	ENSSSCG00000005478	1:254033378-254035978	30.2879	33.9923	21.7723	24.0391	27.0794	18.2991
ENSSSCG00000005484	ZNF618	1:254477864-254674667	0.31882	0.827056	0.661646	0.563885	0.171483	0.233393
ENSSSCG00000005480	RGS3	1:254067492-254211805	20.5038	24.0655	23.2391	19.9598	52.7489	17.0223
ENSSSCG00000005487	COL27A1	1:254769519-254923823	0.403356	0.161525	0.323527	0.287648	0.258891	0.145106
ENSSSCG00000005488	ENSSSCG00000005488	1:254939149-254943063	0	0	0.033992	0	0	0
ENSSSCG00000023894	AKNA	1:254941598-254994201	0.298154	0.150057	0.503157	0.304817	0.172898	0.240334
ENSSSCG00000005490	WHRN	1:255009768-255095223	0.072169	0.074931	0.05294	0.074308	0.074329	0.017965
ENSSSCG00000034087	TNFSF15	1:255325936-255349456	0.522314	0.452811	0.421531	0.477348	0.179043	0.094285
ENSSSCG00000036457	TNFSF8	1:255432969-255459073	0.120337	0.019404	0.345555	0.068726	0.045119	0.076197
ENSSSCG00000032835	ATP6V1G1	1:255151913-255195278	46.0581	26.9518	52.0991	42.4394	52.6934	44.2612
ENSSSCG00000040472	ENSSSCG00000040472	1:255863994-255864228	0	0	0	0	0	0
ENSSSCG00000049822	ENSSSCG00000049822	1:256039414-256045316	0	0.006779	0	0	0.004955	0.012916
ENSSSCG00000049976	ENSSSCG00000049976	1:256269994-256271295	0	0.012704	0.028776	0.024407	0.073335	0.002928
ENSSSCG00000005494	TNC	1:255532449-255630377	2.27691	0.785656	26.1301	0.636891	5.66757	0.879258
ENSSSCG00000005498	PAPPA	1:256544928-256780779	0.538315	0.601951	0.638941	0.72409	0.43393	1.0563
ENSSSCG00000044379	ENSSSCG00000044379	1:258502099-258503411	0	0.022858	0	0	0.004329	0
ENSSSCG00000005502	ASTN2	1:256825486-257740977	0.458942	0.240169	0.739262	0.443111	0.44268	0.431943
ENSSSCG00000005501	TRIM32	1:257054227-257066910	4.38159	4.0324	3.79788	3.05459	2.99037	2.96459
ENSSSCG00000050756	ENSSSCG00000050756	1:258752552-258757560	0	0	0	0	0	0
ENSSSCG00000005503	TLR4	1:258044246-258059004	1.94196	1.99161	4.59751	1.4266	2.87893	1.95622
ENSSSCG00000005504	BRINP1	1:259350367-259544576	0	0.016139	0	0.01367	0	0
ENSSSCG00000044220	ENSSSCG00000044220	1:260258375-260266631	0.029388	0.002423	0.002269	0.037387	0.005507	0.006156
ENSSSCG00000041894	ENSSSCG00000041894	1:260262714-260265356	0.023369	0	0.006096	0	0.017031	0
ENSSSCG00000028117	CDK5RAP2	1:260467159-260648054	3.01916	3.44115	4.2366	3.4426	2.61558	2.78411
ENSSSCG00000005506	MEGF9	1:260661402-260756867	0.459801	0.398768	0.862048	0.786421	0.525366	0.477631
ENSSSCG00000005508	-	1:260823862-260840281	3.60316	3.52546	5.19818	5.0361	3.0948	3.29634
ENSSSCG00000005507	PSMD5	1:260846562-260868681	21.7345	9.68416	11.3395	15.8692	11.1948	6.72067
ENSSSCG00000005511	TRAF1	1:260949111-260974165	1.05606	0.607579	1.27706	0.780455	0.537417	0.772534
ENSSSCG00000039972	-	1:260868874-260907151	2.48306	1.58469	1.51061	2.4515	1.15491	1.25361
ENSSSCG00000005510	PHF19	1:260899450-260920111	0.602307	0.933614	1.40133	0.838088	0.836298	0.688687
ENSSSCG00000005512	C5	1:260995662-261133483	0.145253	0.126153	0.117777	0.06813	0.036366	0.040885
ENSSSCG00000032297	-	1:261133551-261256820	1.22016	0.874269	1.06491	1.24941	0.608105	0.604826
ENSSSCG00000005514	RAB14	1:261226251-261256850	13.0363	15.1533	14.5747	14.5055	6.43297	15.0748
ENSSSCG00000034749	ENSSSCG00000034749	1:261228696-261256850	0	0	0	0	0	0
ENSSSCG00000038036	TTLL11	1:261896304-262204251	2.65525	3.90181	3.69977	6.76866	5.18615	6.29322
ENSSSCG00000005530	LHX6	1:262295317-262322530	0.464567	0.972275	0.919688	1.1432	1.759	0.738977
ENSSSCG00000005528	NDUFA8	1:262237049-262258284	132.739	254.483	71.5913	132.632	112.069	106.751
ENSSSCG00000005529	-	1:262243218-262295132	8.708	13.4615	5.01992	8.51263	7.74066	6.78309
ENSSSCG00000030089	RBM18	1:262333457-262356230	8.92719	7.64053	10.5776	11.0148	9.63693	8.94459
ENSSSCG00000005532	MRRF	1:262353032-262418243	7.86392	5.47633	7.56887	3.97326	8.57125	3.62481
ENSSSCG00000042662	ENSSSCG00000042662	1:262542414-262548199	0	0	0	0	0	0.013177
ENSSSCG00000005533	PTGS1	1:262456155-262483035	4.13816	2.36976	3.98136	2.78848	3.98503	2.14739
ENSSSCG00000036749	ENSSSCG00000036749	1:263353837-263354778	0	0	0	0	0	0
ENSSSCG00000050620	ENSSSCG00000050620	1:263618729-263622941	0	0	0	0	0.024283	0
ENSSSCG00000037508	GSN	1:261295708-261407850	807.29	628.648	475.577	544.633	627.492	514.667
ENSSSCG00000036639	STOM	1:261377866-261407716	11.2477	10.9912	15.7661	13.395	14.1137	7.18461
ENSSSCG00000038200	ENSSSCG00000038200	1:261469070-261475008	0	0.087479	0.179696	0.153574	0.054518	0
ENSSSCG00000005518	ENSSSCG00000005518	1:261511304-261587968	26.6022	19.7462	25.6325	22.1116	21.1234	17.9813
ENSSSCG00000005519	-	1:261511306-261588497	2.19104	1.45577	1.75759	2.05951	1.48576	1.70932
ENSSSCG00000005524	DAB2IP	1:261659265-261859830	1.90513	2.42682	3.11409	3.00595	3.30282	2.98594
ENSSSCG00000005578	OR5C1	1:263726194-263727156	0	0	0	0	0	0
ENSSSCG00000039297	OR1K1	1:263733927-263734880	0	0	0	0	0	0
ENSSSCG00000005575	RC3H2	1:263744414-263822104	16.1357	10.3433	10.6567	13.2414	13.6784	9.46218
ENSSSCG00000038554	PDCL	1:263747700-263759543	2.97481	2.86507	3.11733	2.94567	2.37445	1.9784
ENSSSCG00000005576	ZBTB6	1:263823857-263852455	3.98802	3.14253	3.10872	3.92786	4.58948	2.55267
ENSSSCG00000032575	ZBTB26	1:263831224-263846907	1.85074	1.34966	1.39137	2.00561	1.35543	0.721959
ENSSSCG00000020743	RABGAP1	1:263846431-264030574	16.2395	15.1668	16.7108	16.1066	13.1376	13.1665
ENSSSCG00000005582	STRBP	1:264033369-264195894	10.9202	15.4785	12.4963	18.879	6.38005	15.5432
ENSSSCG00000005586	LHX2	1:264900591-264920913	0	0	0	0	0	0
ENSSSCG00000005584	CRB2	1:264276572-264301725	0.008416	0.021161	0.030631	0.017059	0.018102	0.010077
ENSSSCG00000005585	DENND1A	1:264300343-264824193	2.13286	1.67795	2.18354	2.49463	1.48559	1.9717
ENSSSCG00000005591	ADGRD2	1:265261797-265275248	0	0	0.007874	0	0	0
ENSSSCG00000005588	NR5A1	1:265284493-265311417	0.013558	0	0	0	0.024095	0.01557
ENSSSCG00000005587	NEK6	1:265077588-265176903	1.02325	0.669863	1.30606	0.710223	0.416029	0.580827
ENSSSCG00000005590	PSMB7	1:265172247-265235400	158.937	116.784	98.2477	94.3442	175.791	76.039
ENSSSCG00000005589	NR6A1	1:265322015-265570922	1.08307	0.496699	1.78191	1.17382	2.0182	1.71907
ENSSSCG00000005598	SCAI	1:265706717-265867067	0.896772	0.810284	1.66002	0.951026	0.947864	0.89413
ENSSSCG00000005599	RABEPK	1:265905210-265929061	1.474	1.38296	1.33743	1.52541	1.08095	1.15146
ENSSSCG00000005600	PPP6C	1:265870477-265898124	19.266	17.2374	16.0199	18.8771	20.1283	16.4585
ENSSSCG00000005593	OLFML2A	1:265577114-265604502	4.1231	2.7059	6.56719	4.84577	3.99021	2.58249
ENSSSCG00000005594	WDR38	1:265633677-265637267	0.129011	0.162286	0.201575	0.155028	0.274096	0.099079
ENSSSCG00000034227	RPL35	1:265633756-265645348	225.243	237.295	331.464	209.835	218.158	198.731
ENSSSCG00000005596	ARPC5L	1:265642375-265654015	12.7054	15.7226	15.8985	10.7758	14.0901	10.2297
ENSSSCG00000005597	GOLGA1	1:265645644-265705895	6.1994	5.67748	8.14869	5.8873	6.08021	3.99818
ENSSSCG00000005601	HSPA5	1:265930045-265934904	40.0944	31.464	101.501	33.9588	51.8995	45.047
ENSSSCG00000005602	GAPVD1	1:265947326-266028558	7.92728	6.01458	10.081	7.95719	8.2671	6.83909
ENSSSCG00000029169	MAPKAP1	1:266096193-266346210	16.5077	19.1532	15.6028	17.1425	15.1143	17.4939
ENSSSCG00000005604	PBX3	1:266382640-266610646	2.04936	2.29118	2.40762	1.57126	2.3157	2.40893
ENSSSCG00000035968	LMX1B	1:267207561-267291145	0	0	0.006617	0.007884	0	0
ENSSSCG00000036926	MVB12B	1:266927040-267105788	2.98877	2.61533	3.65653	4.28819	2.52882	2.34268
ENSSSCG00000032752	ZBTB43	1:267391621-267413600	2.85679	1.81844	3.79971	2.58887	2.95384	2.68253
ENSSSCG00000031426	ZBTB34	1:267435964-267465619	2.31987	1.3319	2.95546	2.59191	2.12135	1.16863
ENSSSCG00000005609	GARNL3	1:267771636-267923392	0.020852	0	0	0.036251	0.036891	0
ENSSSCG00000005610	SLC2A8	1:267925193-267937038	1.09046	0.735625	0.716904	0.612412	0.752012	0.535072
ENSSSCG00000005607	RALGPS1	1:267480750-267770442	0.428573	0.507663	0.405976	0.659013	0.30244	0.466282
ENSSSCG00000005608	ANGPTL2	1:267639636-267672923	11.2825	8.64609	13.3139	6.62559	15.2288	8.7252
ENSSSCG00000005614	NIBAN2	1:268010297-268065930	6.8079	4.33867	7.2848	4.16991	7.22507	3.4145
ENSSSCG00000005616	TTC16	1:268215993-268233171	0.282498	0.219016	0.414451	0.198052	0.164514	0.180177
ENSSSCG00000005619	TOR2A	1:268233110-268237459	1.22338	1.05091	1.70925	1.27639	1.20814	0.535578
ENSSSCG00000005617	STXBP1	1:268116118-268213921	0.473435	0.32766	0.627486	0.443608	0.338619	0.386092
ENSSSCG00000005618	CFAP157	1:268209396-268213921	0	0	0	0	0	0
ENSSSCG00000005615	PTRH1	1:268213687-268215523	4.67066	4.67172	5.551	3.00435	3.67431	2.49699
ENSSSCG00000033019	-	1:267942071-267964881	276.382	390.962	518.093	321.942	361.256	279.745
ENSSSCG00000005611	ZNF79	1:267942101-267966192	1.88156	1.72166	1.77104	1.50926	1.97347	1.13322
ENSSSCG00000005613	LRSAM1	1:267964928-268008825	2.26024	2.407	2.61665	1.89359	1.3511	1.019
ENSSSCG00000005620	SH2D3C	1:268237679-268270365	0.607384	0.409142	0.620912	0.504425	0.518604	0.748228
ENSSSCG00000005621	CDK9	1:268275891-268281057	22.2952	16.7601	13.8847	14.0052	20.0196	13.6069
ENSSSCG00000005626	FPGS	1:268287729-268309411	1.83444	1.98364	2.08199	2.06947	1.74311	1.66338
ENSSSCG00000005625	ENG	1:268306120-268343827	1.66684	1.89368	4.29702	3.11256	2.11726	3.45917
ENSSSCG00000005623	ENSSSCG00000005623	1:268371569-268384777	19.2517	18.3107	18.8417	13.4178	12.7393	13.6834
ENSSSCG00000005627	AK1	1:268355032-268365598	211.614	192.08	118.05	213.788	358.014	385.984
ENSSSCG00000005628	ST6GALNAC4	1:268391854-268402407	8.5861	10.8095	9.99633	9.07957	10.2065	8.78621
ENSSSCG00000005643	ENSSSCG00000005643	1:268702822-268726525	11.859	10.6173	11.4463	8.45318	10.088	6.12291
ENSSSCG00000032748	SWI5	1:268702831-268726527	15.7913	17.9378	17.8411	12.3354	16.2096	11.6685
ENSSSCG00000005629	PIP5KL1	1:268408032-268423573	0.132015	0.342398	0.305598	0.411856	0.379619	0.239555
ENSSSCG00000032481	DPM2	1:268418444-268423552	0.38324	0.300069	0.616479	0	0.580131	0.114525
ENSSSCG00000022295	ENSSSCG00000022295	1:268423169-268628665	17.2543	15.1278	17.3616	8.66248	12.7491	10.0368
ENSSSCG00000005631	FAM102A	1:268427704-268465789	1.04803	0.355764	1.10584	0.671658	2.76674	1.22544
ENSSSCG00000005636	SLC25A25	1:268531752-268576996	24.3167	44.2059	20.7286	33.7809	64.5421	39.5437
ENSSSCG00000022655	PTGES2	1:268583439-268590855	9.40807	9.74403	4.55993	5.56084	8.68764	4.52731
ENSSSCG00000005638	ENSSSCG00000005638	1:268609633-268614466	1.30919	1.48073	1.93237	1.19128	0.91594	0.58736
ENSSSCG00000005640	CIZ1	1:268617087-268642090	1.94979	1.25892	1.82337	2.50892	1.94924	1.34055
ENSSSCG00000005641	DNM1	1:268650670-268702223	2.85057	1.83216	4.2903	2.29543	2.85132	1.46522
ENSSSCG00000005645	TRUB2	1:268746329-268757494	10.4345	7.30323	5.55003	6.16476	9.23384	3.69997
ENSSSCG00000005648	SLC27A4	1:268756680-268788791	3.27046	2.42706	4.5824	2.46275	2.51898	1.50616
ENSSSCG00000005646	COQ4	1:268756722-268768343	15.8035	21.3342	13.303	16.2486	24.6244	7.71434
ENSSSCG00000005649	URM1	1:268798462-268815166	17.242	20.5458	13.4804	13.1224	15.6689	11.4069
ENSSSCG00000005650	CERCAM	1:268830049-268847230	1.05212	1.05388	3.84475	1.282	1.07435	0.792964
ENSSSCG00000005651	ODF2	1:268856768-268922742	1.39882	1.17625	1.78191	1.86049	1.19861	1.22877
ENSSSCG00000005652	GLE1	1:268894276-268922742	2.12481	2.41824	2.59539	1.81589	2.96165	1.35714
ENSSSCG00000005654	SPTAN1	1:268936025-269002261	7.77326	5.83358	10.0818	7.5298	6.54574	6.34923
ENSSSCG00000005655	DYNC2I2	1:268991410-269030458	0.343168	0.362158	0.429015	0.351167	0.156186	0.214828
ENSSSCG00000005657	PKN3	1:269070512-269084927	1.34971	2.19444	2.35	1.62379	1.63062	1.66363
ENSSSCG00000005659	ZER1	1:269077363-269121888	8.47441	12.0396	9.98157	9.12283	7.98836	8.19612
ENSSSCG00000005660	TBC1D13	1:269131811-269152285	3.59052	2.45887	2.24134	2.4825	2.43701	1.8284
ENSSSCG00000005656	ENSSSCG00000005656	1:269050444-269064447	86.7249	73.0781	105.201	70.9683	90.2071	62.3642
ENSSSCG00000005661	ENDOG	1:269154090-269157788	3.01428	3.57012	1.35084	3.44926	3.66974	1.56578
ENSSSCG00000005662	SPOUT1	1:269157176-269167196	2.07024	2.05248	2.03599	1.94555	1.89217	1.81622
ENSSSCG00000005669	MIGA2	1:269334834-269363937	9.73321	8.02698	3.20141	4.8459	3.39156	4.9047
ENSSSCG00000005663	-	1:269172626-269209478	8.37707	22.749	5.3868	7.91746	9.2172	6.11743
ENSSSCG00000005664	LRRC8A	1:269209671-269238526	4.5399	4.47304	4.59834	3.38207	4.4914	4.96907
ENSSSCG00000005665	PHYHD1	1:269209679-269266894	0.380776	0.444404	0.67588	0.551097	0.420335	0.313279
ENSSSCG00000005666	DOLK	1:269257445-269259156	4.83169	3.85978	3.30328	3.48753	4.89329	2.51446
ENSSSCG00000005667	NUP188	1:269259519-269313650	2.02896	1.14606	3.01281	2.46555	2.15149	1.58523
ENSSSCG00000005668	SH3GLB2	1:269312801-269332344	8.62133	9.89134	3.31555	5.18348	3.81106	4.85625
ENSSSCG00000005673	IER5L	1:269454099-269455310	5.33684	2.48304	5.26976	3.00865	4.15889	3.63323
ENSSSCG00000032122	ENSSSCG00000032122	1:269808788-269816647	0.053238	0	0.177744	0	0.096903	0.018675
ENSSSCG00000005678	NTMT1	1:269819750-269828828	20.5396	15.575	19.5609	9.69782	21.5948	11.6918
ENSSSCG00000005679	ASB6	1:269828984-269834271	5.31189	4.4867	4.52152	3.28333	5.23413	2.59658
ENSSSCG00000005680	PRRX2	1:269853399-269902637	4.07888	1.93311	13.2113	2.70463	7.42821	3.42844
ENSSSCG00000005688	PTGES	1:269911789-269924462	2.10658	0.655941	2.12415	1.214	0.770996	0.268022
ENSSSCG00000031669	DOLPP1	1:269374934-269384349	1.80468	1.40455	2.07651	1.44027	2.25015	0.571864
ENSSSCG00000005671	CRAT	1:269386650-269401331	102.544	184.986	113.139	98.6052	107.732	129.515
ENSSSCG00000005672	PTPA	1:269401789-269431800	31.972	31.8836	31.5335	22.9565	29.8089	19.0364
ENSSSCG00000034518	TOR1A	1:269974892-269985508	6.3744	6.58645	10.5368	6.82477	10.0203	4.862
ENSSSCG00000030426	C9orf78	1:269986383-269995395	9.3321	12.6074	10.2955	8.02833	11.733	9.37199
ENSSSCG00000024341	USP20	1:269995520-270180176	1.80475	1.41562	1.909	1.44555	1.44375	1.01469
ENSSSCG00000005689	FNBP1	1:270042369-270180188	3.80138	2.35762	4.4572	2.51779	3.08841	1.571
ENSSSCG00000049359	ENSSSCG00000049359	1:270114777-270122709	0.017272	0.025396	0.005944	0.007344	0.007214	0.018144
ENSSSCG00000038868	GPR107	1:270190509-270255494	5.1015	2.9552	4.62864	4.33951	4.22521	2.7055
ENSSSCG00000039311	NCS1	1:270274499-270334907	0.460869	0.435438	0.688158	0.372658	0.497771	0.380848
ENSSSCG00000005701	ASS1	1:270531589-270586361	3.89961	4.81597	4.38705	2.19326	3.6162	1.49344
ENSSSCG00000005704	EXOSC2	1:270748537-270758130	2.05013	3.82755	3.54446	2.54682	3.31956	1.71237
ENSSSCG00000005702	FUBP3	1:270652398-270705033	2.7881	1.86046	3.05504	2.39088	2.29534	1.16927
ENSSSCG00000005699	HMCN2	1:270363993-270523287	10.7594	10.72	6.55181	11.462	12.829	11.7909
ENSSSCG00000005705	QRFP	1:270911878-270912282	0.050834	0.021738	0	0	0	0
ENSSSCG00000005706	ABL1	1:270761668-270906711	3.6776	2.61087	3.90572	4.72077	3.31321	4.06859
ENSSSCG00000005710	LAMC3	1:271004433-271071227	0.394841	0.028935	0.024297	0.095019	0.093364	0.272436
ENSSSCG00000034178	AIF1L	1:271072734-271102806	1.79396	0.942761	1.1596	1.541	1.48684	1.00119
ENSSSCG00000005711	NUP214	1:271103833-271210290	0.923499	0.86651	1.91231	1.88767	1.22874	0.862246
ENSSSCG00000028172	FAM78A	1:271233298-271277696	6.16454	5.51085	7.37007	5.16057	5.08441	5.83809
ENSSSCG00000005713	PLPP7	1:271240776-271284585	19.9129	13.5919	9.77105	8.30269	8.08562	10.6987
ENSSSCG00000005715	ENSSSCG00000005715	1:271336821-271430936	3.31671	2.1473	2.74499	2.77069	2.11249	2.12508
ENSSSCG00000005716	POMT1	1:271432210-271451080	0.761961	0.735851	0.938073	0.840556	0.612668	0.421773
ENSSSCG00000005717	UCK1	1:271448364-271453816	8.27941	7.42258	7.55678	5.58927	8.11431	4.18876
ENSSSCG00000031465	PRRT1B	1:271462986-271480742	0.037946	0	0.013269	0.012518	0	0.016958
ENSSSCG00000005719	RAPGEF1	1:271470839-271600879	8.4224	6.98134	7.50176	9.51835	7.24539	9.81654
ENSSSCG00000005723	NTNG2	1:272011948-272077018	0.240699	0.123764	0.084375	0.081114	0.04346	0.019025
ENSSSCG00000005720	MED27	1:271686829-271928367	3.03277	3.00478	4.13105	3.57963	5.57808	3.95313
ENSSSCG00000005730	BARHL1	1:272373571-272381441	0	0	0	0	0	0.033557
ENSSSCG00000005725	ENSSSCG00000005725	1:272180406-272212483	2.24825	2.37796	2.23933	2.75778	2.19185	1.8244
ENSSSCG00000005727	CFAP77	1:272217072-272363722	0	0.013371	0	0.015117	0	0
ENSSSCG00000005724	SETX	1:272095358-272170750	8.12012	6.75085	8.41924	9.4411	8.1749	6.60757
ENSSSCG00000005729	DDX31	1:272383595-272454198	1.09548	1.34608	1.8352	1.89038	1.53224	0.653696
ENSSSCG00000022250	SPACA9	1:272625704-272635404	0	0.007723	0.059594	0.086585	0.025486	0.013208
ENSSSCG00000005731	GTF3C4	1:272454503-272479954	2.42283	1.91668	2.90572	2.53433	2.66045	1.67748
ENSSSCG00000039188	AK8	1:272497662-272625622	0.102579	0.057006	0.092714	0.051598	0.052027	0.033019
ENSSSCG00000005737	GFI1B	1:272701927-272715539	0	0	0	0.018499	0	0
ENSSSCG00000046003	TSC1	1:272636532-272685952	1.74429	1.60143	2.33562	2.89562	1.2388	1.27038
ENSSSCG00000028671	CEL	1:272763226-272770255	0	0.026856	0.035434	0	0	0
ENSSSCG00000032110	ENSSSCG00000032110	1:272743612-272760055	3.53638	2.90151	4.08213	2.57419	3.83794	2.21358
ENSSSCG00000005740	SARDH	1:273228838-273295104	0.10143	0.023598	0.037601	0.018074	0.144092	0.010062
ENSSSCG00000005743	VAV2	1:273303143-273476208	1.69896	1.21182	1.66036	1.18599	1.46704	0.756038
ENSSSCG00000005749	BRD3	1:273502320-273534361	2.76117	2.19671	2.21276	3.0927	1.20171	1.59405
ENSSSCG00000050374	ENSSSCG00000050374	1:273654765-273656888	0	0.019092	0	0	0	0
ENSSSCG00000024912	WDR5	1:273560315-273577845	8.24508	10.8226	13.5373	9.38426	9.41604	7.00195
ENSSSCG00000038220	RXRA	1:273705503-273797622	13.0522	12.219	9.34473	10.9802	11.5627	10.9156
ENSSSCG00000005738	ENSSSCG00000005738	1:272776840-272824185	4.09648	3.29461	2.7325	2.8063	3.83529	2.32757
ENSSSCG00000035904	ENSSSCG00000035904	1:272805844-272965636	710.227	848.725	946.221	516.577	683.451	650.215
ENSSSCG00000031532	GBGT1	1:272827934-272836449	0.955701	0.504033	0.902346	0.67364	0.773613	0.383622
ENSSSCG00000043049	ENSSSCG00000043049	1:272860959-272890387	0	0	0	0	0	0
ENSSSCG00000035964	ENSSSCG00000035964	1:272886925-272890537	0	0	0	0	0	0
ENSSSCG00000032106	SURF6	1:272949247-272955197	1.92993	1.24562	1.72089	1.86796	1.76836	1.05445
ENSSSCG00000031941	MED22	1:272954170-272961558	1.05029	1.13588	0.82451	0.900732	0.962376	0.563094
ENSSSCG00000035727	SURF1	1:272961729-272988688	44.4387	54.2039	58.7891	35.1628	43.0141	30.8373
ENSSSCG00000043356	ENSSSCG00000043356	1:272965207-272965598	0.001743	0.022867	0.146632	0.199109	0.268644	0.100702
ENSSSCG00000038459	SURF2	1:272970548-272975293	14.8544	17.1208	21.0349	9.19313	17.5816	11.156
ENSSSCG00000040710	SURF4	1:272975160-272988688	0.008664	0.016637	0	0.022098	0.003401	0.034322
ENSSSCG00000031407	STKLD1	1:272995842-273012590	0.221332	0.116162	0.198393	0.205854	0.269805	0.088599
ENSSSCG00000023173	REXO4	1:273011733-273021940	4.12228	3.42643	4.45967	3.00831	4.97537	1.74617
ENSSSCG00000021241	ADAMTS13	1:273022000-273056039	0.16526	0.076586	0.005651	0.047702	0.021998	0.011694
ENSSSCG00000040709	CACFD1	1:273034403-273069285	1.4173	1.61729	1.90879	1.04771	3.43783	0.958136
ENSSSCG00000024166	SLC2A6	1:273063270-273075391	0.210357	0.170305	0.358661	0.123718	0.195376	0.138225
ENSSSCG00000022891	MYMK	1:273101674-273111727	0.582449	2.12968	0.374973	0.78595	0.316749	1.16451
ENSSSCG00000026425	ADAMTSL2	1:273119000-273155412	0.805153	0.85966	0.378052	0.4772	1.2905	0.505063
ENSSSCG00000026442	FAM163B	1:273156749-273186756	0	0	0	0	0.025081	0
ENSSSCG00000005742	DBH	1:273204400-273225558	0	0	0	0	0	0
ENSSSCG00000023333	FCN2	1:274103877-274111970	5.10255	14.2208	2.08891	10.8303	2.78885	1.66474
ENSSSCG00000029414	ENSSSCG00000029414	1:274125666-274132944	1.22454	0.60077	10.3129	0.159571	1.02017	0.126104
ENSSSCG00000029715	OLFM1	1:274224454-274261328	4.85899	3.76217	5.43236	3.89506	5.18439	4.556
ENSSSCG00000014556	-	2:25932-30579	3.93649	1.9266	3.14371	1.48548	2.41409	0.801187
ENSSSCG00000005751	COL5A1	1:273971971-274085426	9.9388	6.62002	15.539	7.35919	8.95211	5.95461
ENSSSCG00000033780	B4GALNT4	2:192886-204875	0.010712	0	0	0	0.011276	0
ENSSSCG00000027302	PKP3	2:214108-223837	0.060711	0.202186	0.093702	0.020021	0.107145	0.071028
ENSSSCG00000024389	SIGIRR	2:223532-230741	1.46269	1.8207	1.62523	0.901237	1.70604	0.635342
ENSSSCG00000024569	ANO9	2:232197-250935	0.029736	0.068266	0	0.027068	0.046383	0.011187
ENSSSCG00000037427	PTDSS2	2:256793-280802	8.4489	6.67452	4.28065	5.16994	5.09071	5.27634
ENSSSCG00000032010	RNH1	2:281924-290079	26.4639	25.467	41.8861	17.7381	25.4787	17.2698
ENSSSCG00000014557	RIC8A	2:32215-39360	1.47663	1.12238	1.85501	1.70361	1.4023	1.2597
ENSSSCG00000014565	ENSSSCG00000014565	2:37934-154734	24.0802	26.6771	47.7963	18.7507	46.4152	14.6114
ENSSSCG00000014558	SIRT3	2:38470-70760	1014.85	1283.57	684.057	1244.48	983.211	904.811
ENSSSCG00000014559	PSMD13	2:43174-74836	210.507	191.731	149.328	179.127	181.64	162.319
ENSSSCG00000014561	NLRP6	2:90027-97439	0.082791	0.074834	0.067992	0.104704	0.023976	0
ENSSSCG00000025023	PGGHG	2:99254-105655	1.34817	1.10713	1.73371	1.34968	0.824395	0.75365
ENSSSCG00000040278	IFITM5	2:107042-108460	0	0	0	0	0	0
ENSSSCG00000032436	-	2:123393-154718	3.52124	6.25158	9.53577	4.64298	10.1808	3.49964
ENSSSCG00000038912	IFITM3	2:127152-129835	37.6331	30.229	59.3712	18.1909	62.0627	13.8976
ENSSSCG00000032591	ENSSSCG00000032591	2:156366-159320	7.22503	2.85161	16.9382	3.93708	17.4655	3.57196
ENSSSCG00000027045	LRRC56	2:304429-323700	0.135865	0.092396	0.290464	0.218619	0.286407	0.195693
ENSSSCG00000030137	LMNTD2	2:323647-329660	0	0.0198	0.024411	0	0	0
ENSSSCG00000012854	RASSF7	2:329711-332522	0.331006	0.213621	0.177122	0.076471	0.14057	0.219705
ENSSSCG00000031513	HRAS	2:299660-302501	27.748	36.742	37.5901	22.1803	33.3407	34.6523
ENSSSCG00000012852	CDHR5	2:375726-382704	0	0	0.012228	0	0.019532	0.030497
ENSSSCG00000029723	PHRF1	2:340516-371693	4.35723	3.67015	4.18562	3.19605	4.48994	3.14139
ENSSSCG00000012853	IRF7	2:371606-375381	0.86447	0.787907	1.03042	0.462235	1.34798	0.402153
ENSSSCG00000040951	SCT	2:383799-384642	0	0	0	0	0.111441	0.183607
ENSSSCG00000012851	DRD4	2:398766-401432	0	0	0	0.021601	0	0
ENSSSCG00000012850	DEAF1	2:404532-427542	20.3158	37.9356	18.5004	16.7718	20.6704	22.3736
ENSSSCG00000023933	CRACR2B	2:518544-524081	0.601952	0.709237	0.519739	0.517736	0.341498	0.298078
ENSSSCG00000012841	PNPLA2	2:513076-518187	35.3526	30.121	22.3202	28.3108	21.6754	21.7093
ENSSSCG00000012848	EPS8L2	2:433649-452630	0.010909	0.010913	0.025455	0	0	0
ENSSSCG00000012842	RPLP2	2:435122-509818	633.643	649.722	669.238	433.215	475.09	412.901
ENSSSCG00000012847	TALDO1	2:435125-473744	98.1254	61.5614	108.248	57.2517	71.062	36.5892
ENSSSCG00000012846	GATD1	2:473996-480736	6.78508	5.46316	5.47184	3.00903	14.7353	10.4431
ENSSSCG00000012845	CEND1	2:487821-490699	0.10092	0.114838	0.194986	0.111083	0.027489	0.093278
ENSSSCG00000012844	SLC25A22	2:491299-498769	0.974753	0.552883	0.852177	0.509191	0.322083	0.72879
ENSSSCG00000012843	PIDD1	2:499297-505005	0.615413	0.664143	0.490472	0.4678	0.361417	0.694044
ENSSSCG00000012840	CD151	2:525043-529583	93.2931	57.9222	68.9287	37.3562	81.0816	61.0189
ENSSSCG00000012838	TSPAN4	2:533485-550701	4.43442	5.62613	1.97149	5.2934	4.99288	3.33617
ENSSSCG00000012837	CHID1	2:552323-571753	11.7647	10.3545	12.4898	6.60264	8.97369	5.88563
ENSSSCG00000040035	ENSSSCG00000040035	2:689376-719543	0.004101	0	0	0.005339	0.002017	0.010874
ENSSSCG00000033382	ENSSSCG00000033382	2:760215-790317	0	0.010264	0	0.004393	0.009863	0
ENSSSCG00000012836	AP2A2	2:580173-628092	11.7047	8.81385	11.0091	7.48315	7.0193	6.54703
ENSSSCG00000037337	BRSK2	2:896336-953985	0.010884	0.040789	0.023988	0.022921	0.053084	0.055649
ENSSSCG00000033033	TOLLIP	2:851514-864494	79.9463	101.504	81.8851	51.1817	90.9054	67.8618
ENSSSCG00000038364	ENSSSCG00000038364	2:1346872-1352950	10.2761	9.29015	10.8323	6.53382	11.06	8.10767
ENSSSCG00000033740	INS	2:1496842-1497841	0	0	0	0	0	0
ENSSSCG00000035293	-	2:1469132-1496442	6.52025	6.65485	7.37659	7.70082	7.0652	8.02909
ENSSSCG00000039243	CD81	2:1506652-1641667	38.3215	32.4664	46.7732	26.7963	37.0477	27.3437
ENSSSCG00000033507	ASCL2	2:1558459-1560112	0.125844	0	0.180235	0.087471	0.043803	0
ENSSSCG00000033880	TSPAN32	2:1585017-1602883	0.067481	0.029651	0.024311	0.016833	0.063951	0.010342
ENSSSCG00000036015	TSSC4	2:1642570-1645919	29.3074	24.6977	27.8413	23.7693	45.1101	19.1108
ENSSSCG00000039556	KCNQ1	2:1675360-1989111	0.340172	0.249958	0.509832	0.423292	0.420384	0.169477
ENSSSCG00000035407	ENSSSCG00000035407	2:1956465-1957703	0	0	0	0	0	0
ENSSSCG00000040461	CDKN1C	2:2019490-2021853	8.76188	7.72941	4.59139	9.19699	22.581	11.4632
ENSSSCG00000012855	SLC22A18	2:2028396-2055752	0.306537	0.093002	0.155223	0.055812	0.181996	0.077768
ENSSSCG00000021597	PHLDA2	2:2057679-2058694	2.99793	0.564547	6.66392	1.16979	3.14227	0.97196
ENSSSCG00000012857	CARS1	2:2119592-2163343	4.52881	3.04982	4.99311	2.07106	3.29456	2.26203
ENSSSCG00000041954	ENSSSCG00000041954	2:2163309-2198760	1.19625	0.391489	1.81128	0.769744	1.37294	0.987527
ENSSSCG00000012856	NAP1L4	2:2067870-2117487	28.8868	25.7533	21.2742	18.9073	24.8557	16.1201
ENSSSCG00000012862	OSBPL5	2:2201381-2285854	3.59689	3.94877	2.85063	2.34135	2.79763	2.50283
ENSSSCG00000012859	NADSYN1	2:2334793-2372355	1.42542	1.14732	1.73072	1.39341	1.16727	0.930614
ENSSSCG00000021181	DHCR7	2:2377416-2391448	0.518241	0.832486	1.84039	0.321168	0.753847	0.622521
ENSSSCG00000033043	SHANK2	2:2503181-3016433	0	0.087196	0	0	0	0.093434
ENSSSCG00000031769	CTTN	2:3031102-3060855	12.0882	7.03915	12.0565	6.97611	9.35033	7.10146
ENSSSCG00000037451	PPFIA1	2:3073236-3164038	3.19446	2.41633	3.2502	2.70699	2.43686	2.15218
ENSSSCG00000030888	FADD	2:3186744-3194792	2.70238	2.07149	2.58923	2.00964	2.35306	1.30785
ENSSSCG00000024158	ANO1	2:3202274-3373411	1.64588	2.04782	1.5753	1.55943	1.50183	1.60189
ENSSSCG00000012874	ENSSSCG00000012874	2:3607603-3615621	7.79712	5.25203	5.48522	5.46601	7.34802	3.41812
ENSSSCG00000037900	CCND1	2:3621246-3633296	2.31927	1.45624	3.16427	2.03701	2.21402	2.26044
ENSSSCG00000012875	ENSSSCG00000012875	2:4069275-4105060	2.41963	1.36545	2.20705	1.59486	1.51874	0.992917
ENSSSCG00000034441	MRGPRF	2:4123829-4132938	2.34481	1.44263	2.57915	1.56876	1.68772	1.00407
ENSSSCG00000042011	ENSSSCG00000042011	2:4155231-4156193	0	0	0	0	0	0
ENSSSCG00000012878	ENSSSCG00000012878	2:4187004-4206342	4.50564	2.76703	7.02255	3.83526	4.56351	2.65036
ENSSSCG00000012879	ENSSSCG00000012879	2:4193940-4206366	11.612	12.7485	8.49034	8.7225	11.0991	10.2995
ENSSSCG00000012882	TESMIN	2:4297952-4340970	0.034588	0.075735	0.015789	0.044009	0.033389	0.031593
ENSSSCG00000012883	GAL	2:4350909-4357170	0	0	0	0	0	0
ENSSSCG00000012880	CPT1A	2:4233099-4293984	6.3366	6.88488	6.1726	6.34351	4.80813	5.2992
ENSSSCG00000012886	-	2:4682219-4695960	0.454922	0.831981	0.779928	1.19791	0.843342	1.13756
ENSSSCG00000012884	PPP6R3	2:4394675-4523412	18.617	15.7329	19.7292	18.9099	17.1633	15.2222
ENSSSCG00000012885	LRP5	2:4533593-4653945	2.39138	1.79644	2.72981	3.05296	1.57797	1.72964
ENSSSCG00000031459	KMT5B	2:4710769-4766005	15.9936	11.0165	12.0751	12.6359	11.0164	11.3267
ENSSSCG00000026349	ALDH3B2	2:4920063-4928560	0	0	0	0.021556	0.064769	0
ENSSSCG00000012889	CHKA	2:4788412-4846667	1.06589	2.00201	1.70745	1.39909	1.58313	1.49985
ENSSSCG00000012890	TCIRG1	2:4844630-4867215	1.27344	1.22391	8.24538	0.56821	1.0516	0.82203
ENSSSCG00000012893	UNC93B1	2:4847932-4909860	2.18019	1.21856	4.52508	1.29323	1.72604	0.927027
ENSSSCG00000037455	NDUFS8	2:4848599-4885860	32.8475	62.2287	29.5762	37.3868	39.7129	41.9201
ENSSSCG00000028501	ENSSSCG00000028501	2:4868563-4887529	0.27736	0.142078	0.123363	0.184243	0.022311	0.056314
ENSSSCG00000012895	ENSSSCG00000012895	2:4949551-4961385	0.773597	1.15726	0.577599	0.634415	0.574212	0.552054
ENSSSCG00000035645	ENSSSCG00000035645	2:4950063-4952162	3.74692	9.51458	3.56632	4.09429	2.53566	3.8755
ENSSSCG00000012896	NDUFV1	2:4958508-4964208	44.7005	68.8903	33.037	38.589	45.6862	39.1241
ENSSSCG00000012906	CABP4	2:5068037-5072188	0	0	0	0	0	0
ENSSSCG00000033777	GPR152	2:5068842-5079669	0	0	0	0.034232	0.011907	0.006611
ENSSSCG00000012909	PTPRCAP	2:5087256-5089359	2.98567	2.02917	3.19305	2.26333	1.8407	1.75862
ENSSSCG00000012920	CORO1B	2:5080660-5086698	11.5897	9.6622	13.4862	7.00225	7.88741	3.71174
ENSSSCG00000032003	ENSSSCG00000032003	2:4975809-5009533	66.3343	116.235	71.3345	94.5023	122.501	51.2747
ENSSSCG00000020764	CABP2	2:5015634-5020699	0	0	0	0	0	0
ENSSSCG00000012902	CDK2AP2	2:5025562-5027766	13.2128	10.8943	15.5194	8.90594	9.88816	7.59285
ENSSSCG00000012904	AIP	2:5028905-5049253	3.59985	3.25484	2.48048	1.67709	2.26431	2.31788
ENSSSCG00000012903	PITPNM1	2:5028935-5044295	2.63378	2.37041	2.38939	2.34914	2.10844	1.81604
ENSSSCG00000012905	TMEM134	2:5057208-5063727	12.5922	13.3309	8.3224	8.52212	7.59834	8.62241
ENSSSCG00000012910	RPS6KB2	2:5089469-5095576	4.83295	6.25212	4.16118	3.17705	4.93663	4.17272
ENSSSCG00000012911	CARNS1	2:5097238-5112282	8.22162	13.2174	5.60829	7.04197	5.83898	14.3856
ENSSSCG00000012912	TBC1D10C	2:5112459-5121061	0.771352	0.587224	0.427153	0.708096	0.257274	0.429981
ENSSSCG00000012913	PPP1CA	2:5120140-5126953	48.3584	46.7446	53.4218	29.5422	42.6751	34.5459
ENSSSCG00000012914	RAD9A	2:5123124-5129906	3.0229	2.80613	3.95187	2.35496	3.4093	1.67856
ENSSSCG00000012915	ENSSSCG00000012915	2:5143582-5152748	0.694438	0.356761	0.754412	0.709196	1.24325	1.12084
ENSSSCG00000012916	ENSSSCG00000012916	2:5160955-5174095	10.027	8.98847	10.8707	7.11846	9.76501	7.13209
ENSSSCG00000027956	SSH3	2:5185489-5192846	0.291122	0.000436	0.686075	0.227081	0	0.027552
ENSSSCG00000012917	ANKRD13D	2:5185490-5206993	2.107	1.90992	1.47565	1.88845	1.51243	1.08079
ENSSSCG00000012918	GRK2	2:5209436-5227748	14.4916	14.6741	11.5537	9.3134	13.1689	10.3788
ENSSSCG00000022726	RHOD	2:5392546-5404201	1.17475	0.387603	0.662293	0.456678	1.09035	0.50178
ENSSSCG00000024837	SYT12	2:5410624-5434077	0.436207	1.06948	1.14715	0.347354	0.708594	1.7276
ENSSSCG00000040729	C11orf86	2:5467552-5469121	0.275498	0	0.096964	0	0	0.078662
ENSSSCG00000029637	KDM2A	2:5240287-5357164	8.39371	6.08225	8.31398	8.901	6.50823	7.59783
ENSSSCG00000012926	PC	2:5518430-5587797	56.9449	18.2813	16.9344	14.7271	11.5213	7.33537
ENSSSCG00000039360	LRFN4	2:5571820-5588176	9.74103	3.45162	3.14851	2.75758	2.46489	1.62435
ENSSSCG00000012927	RCE1	2:5588538-5593142	2.3584	1.82477	1.76139	0.758802	1.28158	1.38962
ENSSSCG00000029902	C11orf80	2:5593245-5697799	0.077311	0.16877	0.24761	0.040455	0.075686	0
ENSSSCG00000038508	SPTBN2	2:5695858-5739417	0.160283	0.101788	0.01857	0.076507	0.062517	0.056348
ENSSSCG00000038008	RBM14	2:5745376-5800832	18.9792	17.5701	22.6893	17.3007	22.599	16.7578
ENSSSCG00000038304	ENSSSCG00000038304	2:5745464-5801341	8.79671	6.59117	10.3295	7.80542	7.10018	6.15757
ENSSSCG00000012944	PELI3	2:5947962-5959731	1.65886	1.21911	1.0838	1.34895	1.87848	0.484214
ENSSSCG00000012942	NPAS4	2:5990327-5995929	0	0	0	0	0	0
ENSSSCG00000012943	MRPL11	2:5978462-5981452	10.9476	28.936	16.795	13.9693	17.624	10.5158
ENSSSCG00000012941	SLC29A2	2:6026695-6036280	0.85846	1.18928	0.532775	0.969273	0.5353	1.28782
ENSSSCG00000012940	B4GAT1	2:6043494-6045818	9.37229	11.6599	9.59506	8.48953	7.34294	9.79638
ENSSSCG00000012950	ENSSSCG00000012950	2:6054681-6059996	0.239894	0.158179	0.233827	0.415508	0.38344	0.170801
ENSSSCG00000047415	ENSSSCG00000047415	2:6058162-6059039	0.179337	0.086348	0.264578	0	0	0
ENSSSCG00000012939	BRMS1	2:6046098-6053672	8.53669	9.93054	8.97059	6.63109	9.66647	6.01775
ENSSSCG00000029949	CD248	2:6070897-6074146	4.7283	2.64111	5.32289	4.28124	5.33784	3.60162
ENSSSCG00000012953	YIF1A	2:6095877-6102037	14.2249	15.0611	13.8599	8.54851	12.0604	9.67052
ENSSSCG00000012955	RAB1B	2:6102353-6126951	9.46637	10.4591	11.872	7.29234	7.17719	7.9297
ENSSSCG00000012956	PACS1	2:6138348-6211684	0.660556	0.354333	0.950613	0.565448	0.673608	0.554492
ENSSSCG00000012959	CATSPER1	2:6312906-6321690	0.138626	0	0.059807	0.021234	0.095042	0
ENSSSCG00000012957	SF3B2	2:6279048-6294640	4.95593	4.78981	7.84469	6.0444	8.00788	4.59112
ENSSSCG00000012960	CST6	2:6323737-6325477	45.6599	59.7022	27.9269	27.5709	21.1686	26.5517
ENSSSCG00000012963	SART1	2:6354908-6373274	3.04693	2.6045	2.71059	2.41385	3.29908	2.13598
ENSSSCG00000012961	ENSSSCG00000012961	2:6333361-6335152	95.9544	120.124	86.3768	69.3457	124.258	77.856
ENSSSCG00000027334	EIF1AD	2:6333451-6340199	4.97945	5.42603	5.42604	3.8492	5.24315	4.36626
ENSSSCG00000040263	ENSSSCG00000040263	2:5816475-5816801	0	0	0	0	0	0
ENSSSCG00000012934	CCS	2:5819471-5836064	8.46775	10.7669	3.29977	3.92334	6.96703	4.17058
ENSSSCG00000012933	CCDC87	2:5833464-5836686	0.018737	0.02417	0.056225	0	0.007054	0
ENSSSCG00000038918	CTSF	2:5855111-5860253	40.0684	43.3455	14.5768	32.0305	19.816	17.4368
ENSSSCG00000038323	ACTN3	2:5858845-5874124	126.458	133.231	107.775	163.374	229.642	266.865
ENSSSCG00000021891	-	2:5873852-5886330	2.17543	2.12706	1.9473	1.93333	0.987914	0.439002
ENSSSCG00000040416	ENSSSCG00000040416	2:5886990-5906388	2.08429	2.01873	0.904138	1.50348	0.891942	0.837747
ENSSSCG00000030415	DPP3	2:5907252-5946735	4.57171	5.02151	6.57925	3.29515	4.78398	2.23784
ENSSSCG00000012967	FOSL1	2:6430153-6436173	0.058172	0	1.80526	0	0.531914	0.456756
ENSSSCG00000012968	CCDC85B	2:6436794-6437808	20.4217	19.6399	23.8925	13.6273	16.8908	14.0617
ENSSSCG00000012964	TSGA10IP	2:6375377-6387488	0	0	0.034325	0	0	0
ENSSSCG00000012966	C11orf68	2:6409490-6414286	7.20007	6.48623	7.08081	5.30886	7.04758	6.27374
ENSSSCG00000012965	DRAP1	2:6409625-6412395	59.3068	76.6385	70.0316	39.1988	69.8004	63.0272
ENSSSCG00000012969	FIBP	2:6440390-6445927	6.80516	8.19578	8.22644	6.11098	4.76811	6.19998
ENSSSCG00000047888	ENSSSCG00000047888	2:6488884-6490404	0	0.014251	0	0.059495	0	0.025063
ENSSSCG00000027361	OVOL1	2:6526668-6538921	0	0	0.012497	0	0	0
ENSSSCG00000012978	AP5B1	2:6548027-6553808	5.70704	4.37616	3.87291	4.42	7.04294	3.6862
ENSSSCG00000012970	CTSW	2:6446105-6450360	5.05228	2.12162	1.75848	3.36225	1.78726	2.40404
ENSSSCG00000012971	EFEMP2	2:6450332-6463493	3.95015	3.57431	4.07004	2.79295	3.39434	2.96301
ENSSSCG00000012973	MUS81	2:6463413-6469112	8.9907	7.7856	5.69429	6.18617	8.09904	6.09121
ENSSSCG00000012974	CFL1	2:6469254-6475035	32.8123	29.9177	60.1492	21.9099	40.962	20.9224
ENSSSCG00000012975	SNX32	2:6475024-6488658	0.051587	0.065217	0.159555	0.030806	0.062892	0.039592
ENSSSCG00000012980	KAT5	2:6560513-6572466	4.43931	3.96636	5.4961	3.17299	4.56834	3.18259
ENSSSCG00000012979	ENSSSCG00000012979	2:6563126-6569340	10.9587	16.4937	11.8946	7.87533	10.598	13.6789
ENSSSCG00000012981	RELA	2:6593969-6603471	6.05472	5.31431	7.32899	6.23254	6.51639	6.10925
ENSSSCG00000012982	SIPA1	2:6606626-6618578	3.08776	3.29174	4.87568	2.73122	2.87741	2.25175
ENSSSCG00000012983	PCNX3	2:6619214-6639953	1.98102	1.2394	1.99971	2.09377	1.67647	1.24414
ENSSSCG00000037531	MAP3K11	2:6640056-6657713	3.70907	3.69925	3.11707	2.82342	2.94057	2.11124
ENSSSCG00000012986	KCNK7	2:6659253-6662288	0.159156	0	0.132432	0.126327	0.107482	0.043475
ENSSSCG00000012988	EHBP1L1	2:6662463-6679028	5.18901	4.16102	6.18619	6.06831	5.81202	5.83028
ENSSSCG00000035604	FAM89B	2:6680835-6684494	11.6848	10.3172	8.56043	8.44075	7.56787	8.7834
ENSSSCG00000020737	ZNRD2	2:6680985-6684491	0.065845	0.072387	0	0.045042	0.003797	0.221685
ENSSSCG00000012985	LTBP3	2:6701340-6720172	3.10347	2.00702	3.07224	2.68383	2.81353	2.3026
ENSSSCG00000012984	SCYL1	2:6716115-6733449	4.49948	4.85197	4.8966	5.02189	5.39567	3.61596
ENSSSCG00000031903	TNNT3	2:958854-1317600	2734.01	3277.64	1670.76	2561.42	3810.84	4437.17
ENSSSCG00000037847	MOB2	2:959469-994432	41.233	57.6727	36.4156	33.6433	44.3625	41.448
ENSSSCG00000032911	DUSP8	2:1008761-1022445	2.00051	2.92154	3.21517	3.49959	4.33754	4.77686
ENSSSCG00000039784	ENSSSCG00000039784	2:1067827-1068507	0	0	0	0	0	0
ENSSSCG00000033809	ENSSSCG00000033809	2:1166971-1184805	0.008526	0	0	0.008279	0.049238	0.016291
ENSSSCG00000040793	CTSD	2:1188549-1197635	72.0674	35.3688	51.2336	55.2309	79.7317	25.5149
ENSSSCG00000023537	SYT8	2:1248077-1253893	793.557	1045.43	232.049	481.438	90.5448	264.113
ENSSSCG00000033260	TNNI2	2:1251527-1253893	47.6843	53.5096	720.371	30.6383	4209.51	4451.46
ENSSSCG00000036244	PRR33	2:1261371-1316520	90.0664	107.278	61.184	77.5546	117.045	139.041
ENSSSCG00000031487	LSP1	2:1262081-1299107	7.08964	5.83663	11.2001	3.84888	6.33397	4.39731
ENSSSCG00000012994	TIGD3	2:6865374-6866789	0.249496	0.357386	0.268388	0.20679	0.106927	0.053843
ENSSSCG00000012993	SLC25A45	2:6851605-6857880	0.694419	1.26716	1.03498	0.554842	0.75481	1.19588
ENSSSCG00000012992	FRMD8	2:6822966-6843978	4.06317	3.00279	3.10551	2.41821	3.04197	1.30652
ENSSSCG00000012995	DPF2	2:6870331-6886467	9.86315	7.8624	8.51909	8.28297	10.1203	9.44269
ENSSSCG00000012996	CDC42EP2	2:6895817-6904040	2.9751	2.12648	3.05755	2.10014	2.49329	1.624
ENSSSCG00000012997	-	2:6922387-6950179	1.18392	1.24439	1.91842	1.10011	1.02088	0.870907
ENSSSCG00000013010	NAALADL1	2:7127624-7141902	0.381098	0.56301	0.384584	0.473862	0.504571	0.197014
ENSSSCG00000013011	SAC3D1	2:7138413-7141898	4.24802	3.61697	3.44925	1.9977	3.30305	1.27398
ENSSSCG00000047012	TMEM262	2:7081604-7099182	4.02466	4.27901	4.3949	2.85177	3.56704	3.54652
ENSSSCG00000013005	VPS51	2:7081607-7098442	21.2224	26.4457	21.5441	14.8304	20.515	18.264
ENSSSCG00000013007	ZFPL1	2:7095831-7103541	2.86881	1.94293	2.76998	1.38645	1.94778	0.979563
ENSSSCG00000013008	CDCA5	2:7102982-7113202	0.154516	0.133048	0.162173	0.06076	0.058438	0.032329
ENSSSCG00000023178	BATF2	2:7180258-7188990	0.229834	0.160355	0.307774	0.150651	0.181791	0.050918
ENSSSCG00000030977	-	2:6997513-7036334	1.39115	1.39467	2.23648	1.13807	1.95875	1.92612
ENSSSCG00000012999	CAPN1	2:6997516-7081442	15.6748	14.0006	17.746	10.4486	12.7347	12.4356
ENSSSCG00000038112	ENSSSCG00000038112	2:7031580-7058882	0.027515	0.032235	0.059404	0.034831	0	0.069034
ENSSSCG00000013001	MRPL49	2:7058088-7071812	5.66694	5.37716	2.81332	6.28969	4.70188	2.82106
ENSSSCG00000039740	-	2:7059462-7072809	87.481	95.9885	110.902	64.8453	78.9662	78.6627
ENSSSCG00000027057	SYVN1	2:7059462-7072809	2.35914	1.40039	2.50183	2.62308	1.79204	2.25905
ENSSSCG00000013003	ZNHIT2	2:7075027-7076598	10.1336	6.09901	8.42683	5.84527	10.9664	5.2641
ENSSSCG00000013004	TM7SF2	2:7076778-7081429	0.30362	0.219363	0	0.187409	0.06438	0
ENSSSCG00000040674	ENSSSCG00000040674	2:7209342-7243929	0	0	0	0	0	0
ENSSSCG00000013012	SNX15	2:7142290-7158868	0.56416	0.590995	0.831008	0.475239	0.279717	0.300911
ENSSSCG00000034387	ENSSSCG00000034387	2:7157963-7167329	36.9075	40.4753	32.0455	19.8552	23.8326	23.7619
ENSSSCG00000013015	GPHA2	2:7247231-7256732	0.70063	0.798468	0.604106	0.730059	0.38985	0.495312
ENSSSCG00000013016	PPP2R5B	2:7248151-7256427	7.33962	8.71619	6.16323	6.00878	5.50903	4.78852
ENSSSCG00000023890	ATG2A	2:7261756-7282608	2.04353	1.34155	2.35389	2.21978	2.18179	1.55735
ENSSSCG00000013018	CDC42BPG	2:7328233-7347451	0.161315	0.117104	0.188684	0.204787	0.137716	0.046051
ENSSSCG00000013017	EHD1	2:7298259-7321577	4.98462	5.72391	8.03135	6.60075	6.93257	6.72832
ENSSSCG00000013019	MEN1	2:7357951-7365128	4.43577	4.64942	3.99064	3.23074	3.90299	2.75967
ENSSSCG00000013020	MAP4K2	2:7365231-7378998	1.11003	0.97972	0.909296	1.35712	0.42464	0.662377
ENSSSCG00000013023	RASGRP2	2:7422845-7440413	1.05981	0.904563	0.751932	0.786051	0.634468	0.651317
ENSSSCG00000013042	ENSSSCG00000013042	2:7767633-7783813	0.344632	0.066652	0.223792	0.186938	0.138938	0.114883
ENSSSCG00000028806	RPS6KA4	2:7751968-7765327	3.19646	2.67817	4.07186	2.24843	2.82077	2.17603
ENSSSCG00000013022	PYGM	2:7391064-7421261	145.142	214.843	245.124	256.177	295.935	332.036
ENSSSCG00000013032	GPR137	2:7826454-7830969	2.0042	1.67143	1.09459	1.96836	0.823881	0.821554
ENSSSCG00000013033	BAD	2:7830920-7843023	5.55679	6.23431	9.49356	10.9105	10.3534	8.57051
ENSSSCG00000013034	PLCB3	2:7843340-7860193	5.5659	3.83442	4.49179	3.56761	3.51726	2.77695
ENSSSCG00000013030	PRDX5	2:7798665-7806510	10.2296	14.3836	9.79614	9.42636	9.88361	7.34765
ENSSSCG00000013029	TRMT112	2:7802179-7812897	41.7297	36.3192	59.0833	32.4101	41.8283	39.9749
ENSSSCG00000013028	ESRRA	2:7803510-7813836	121.899	112.757	68.0689	86.8104	116.922	59.6656
ENSSSCG00000013027	ENSSSCG00000013027	2:7813597-7817110	0	0.027039	0.025315	0	0	0.025672
ENSSSCG00000033757	FKBP2	2:7864463-7871097	36.5633	22.5933	37.9207	16.7818	32.3725	12.2535
ENSSSCG00000037999	PPP1R14B	2:7865436-7867882	146.121	105.08	132.123	95.5588	127.135	54.5277
ENSSSCG00000022687	NAA40	2:8115288-8129973	1.19074	0.559892	1.81155	1.01165	0.505386	0.273862
ENSSSCG00000013049	RCOR2	2:8146619-8153678	0.413074	0.256956	0.272005	0.263985	0.331324	0.266146
ENSSSCG00000013050	MARK2	2:8155321-8240302	2.8671	3.15936	3.37725	3.45658	3.16681	2.09009
ENSSSCG00000013048	SPINDOC	2:8226058-8239459	0.702981	0.614168	0.65846	0.547328	0.674633	0.698805
ENSSSCG00000013038	ENSSSCG00000013038	2:7872875-7880587	13.3871	13.2326	10.8273	7.13798	7.56082	9.12102
ENSSSCG00000013039	NUDT22	2:7880258-7883945	2.94322	7.33495	6.31168	4.0329	4.61419	1.60534
ENSSSCG00000013040	TRPT1	2:7883988-7888134	3.30104	8.11913	4.37494	2.10982	2.34526	4.2118
ENSSSCG00000013041	FERMT3	2:7886784-7915610	2.20597	1.51066	5.62793	1.39881	1.7367	1.61183
ENSSSCG00000021620	STIP1	2:7911445-7939005	93.5589	89.5617	149.148	59.2584	80.4726	41.4595
ENSSSCG00000013043	MACROD1	2:7939044-8087697	107.511	58.8018	24.4545	37.0706	58.4097	77.2088
ENSSSCG00000013044	FLRT1	2:7976275-8052352	0.023141	0.033344	0.060015	0.160627	0.034759	0.069726
ENSSSCG00000013045	OTUB1	2:8087828-8095609	6.22278	6.64425	8.85669	6.14511	8.23094	5.98321
ENSSSCG00000013046	COX8A	2:8101614-8103298	71.5083	84.0665	45.2372	51.7116	46.2882	38.5714
ENSSSCG00000028537	ENSSSCG00000028537	2:8511453-8716595	0	0	0	0	0	0
ENSSSCG00000013057	ENSSSCG00000013057	2:8512757-8574604	0	0	0	0	0	0
ENSSSCG00000027453	ENSSSCG00000027453	2:8526011-8534160	0	0	0	0	0	0
ENSSSCG00000029248	ENSSSCG00000029248	2:8609821-8628446	0	0	0	0	0	0
ENSSSCG00000040074	ENSSSCG00000040074	2:8859487-8860352	0	0	0	0	0	0
ENSSSCG00000029516	SLC22A8	2:8782060-8805394	0	0	0	0	0	0
ENSSSCG00000023571	SLC22A6	2:8802349-8817338	0	0	0	0	0	0
ENSSSCG00000031666	C11orf95	2:8280680-8354859	1.15059	1.01048	0.99146	1.27123	1.31122	0.826176
ENSSSCG00000013052	ENSSSCG00000013052	2:8290545-8354898	22.9128	12.111	24.4286	19.0512	20.9072	14.4027
ENSSSCG00000013054	ATL3	2:8361774-8416565	8.3391	5.53028	13.8873	6.69406	6.04187	4.67629
ENSSSCG00000026914	PLAAT3	2:8408512-8444956	20.4595	7.60786	11.842	11.0302	9.53352	6.32015
ENSSSCG00000013056	LGALS12	2:8410372-8475225	4.29113	1.55441	1.96321	0.227598	0.04905	0.046095
ENSSSCG00000022404	SLC3A2	2:8892089-8919072	95.6054	40.4433	51.2443	63.8241	96.1503	75.6211
ENSSSCG00000028025	WDR74	2:8928980-8937611	5.76449	3.25388	5.41268	4.30874	4.81236	3.16366
ENSSSCG00000037745	ENSSSCG00000037745	2:9018154-9019305	0.937118	0.94477	0.537975	0.553509	0.483041	0.125975
ENSSSCG00000025571	POLR2G	2:9003781-9017779	14.3584	14.1543	14.83	10.2513	10.2781	9.19338
ENSSSCG00000026293	STX5	2:8937776-8948164	0.595862	1.07925	3.06766	0.015856	1.0316	0
ENSSSCG00000022866	NXF1	2:8937776-8981985	3.05327	2.20567	2.45526	2.12256	3.28558	2.04499
ENSSSCG00000038711	TMEM223	2:8969987-8983275	22.3215	31.2569	24.6093	20.089	23.814	20.8419
ENSSSCG00000032696	TMEM179B	2:8983824-8986094	3.5847	2.33353	2.76821	1.92904	8.23204	2.49158
ENSSSCG00000020665	TAF6L	2:8983825-9000122	3.64751	2.88633	2.87741	2.75321	1.84986	2.10495
ENSSSCG00000035472	TTC9C	2:9024476-9034770	4.80289	2.72167	3.20632	4.42026	6.47585	2.43483
ENSSSCG00000028542	ENSSSCG00000028542	2:9034185-9048784	4.01318	2.84194	3.2907	4.80598	3.05591	3.13369
ENSSSCG00000020823	BSCL2	2:9052070-9064888	5.77682	4.42776	5.93418	4.63902	4.97278	4.72947
ENSSSCG00000032197	-	2:9052718-9067704	2.35973	1.23098	1.75103	0.991418	1.38153	1.32216
ENSSSCG00000027847	CSKMT	2:9078978-9084161	3.23788	0.360318	1.75828	1.89503	0.606253	0.647716
ENSSSCG00000023323	ENSSSCG00000023323	2:9084279-9092442	6.43611	5.77028	7.91984	4.37988	6.12433	3.51739
ENSSSCG00000028275	INTS5	2:9095633-9100307	2.45799	2.18211	2.82538	2.36712	2.42573	1.56698
ENSSSCG00000038370	UQCC3	2:9072710-9078636	41.7505	37.4168	33.3198	27.6648	38.3603	37.4556
ENSSSCG00000023110	UBXN1	2:9072962-9075595	191.963	200.604	171.742	143.896	212.914	191.086
ENSSSCG00000030653	GANAB	2:9100702-9118399	7.89296	6.3726	11.9715	7.35903	8.39164	6.30555
ENSSSCG00000020809	B3GAT3	2:9119656-9125062	8.1354	7.34535	8.40633	8.83074	9.52042	10.7524
ENSSSCG00000013063	ENSSSCG00000013063	2:9148560-9161915	5.75943	4.68682	5.01472	4.61557	3.98735	2.63555
ENSSSCG00000033054	ROM1	2:9125381-9128666	1.15128	1.1901	0.977232	0.440884	1.14295	0.349604
ENSSSCG00000013061	EML3	2:9127697-9138569	3.52356	2.76442	3.86931	2.74352	3.30608	1.46975
ENSSSCG00000013062	MTA2	2:9137946-9146966	12.6613	8.58877	12.4975	8.20129	10.4062	7.75485
ENSSSCG00000013064	EEF1G	2:9163320-9174469	169.727	210.396	250.256	147.128	151.707	146.572
ENSSSCG00000013065	ASRGL1	2:9328269-9353340	1.77449	2.36192	2.99982	1.72909	2.51445	2.03583
ENSSSCG00000013066	INCENP	2:9411942-9445832	0.38712	0.509711	0.588706	0.499299	0.187279	0.36352
ENSSSCG00000013073	FADS3	2:9607530-9627317	2.19034	1.92414	3.51994	0.892747	1.96534	1.94341
ENSSSCG00000013074	RAB3IL1	2:9554226-9602217	8.54106	4.27061	7.29833	5.53739	4.92427	3.28878
ENSSSCG00000014540	ENSSSCG00000014540	2:9535148-9537977	133.062	168.946	308.76	187.058	124.37	183.456
ENSSSCG00000023090	BEST1	2:9538084-9553247	0.067779	0	0.097256	0	0	0
ENSSSCG00000013072	FADS2	2:9629422-9666676	2.6521	4.33066	4.73512	2.19235	5.38576	3.4294
ENSSSCG00000024015	FADS1	2:9735293-9749671	1.77397	1.3607	3.35258	0.929752	2.33328	1.05215
ENSSSCG00000028696	FEN1	2:9752751-9753893	3.70171	2.95725	3.66265	2.16026	2.86213	1.83467
ENSSSCG00000033010	ENSSSCG00000033010	2:9183862-9211788	191.848	133.685	275.323	214.518	189.927	158.891
ENSSSCG00000036669	ENSSSCG00000036669	2:9195763-9288391	4.10072	4.31001	1.95037	1.0742	3.82582	1.6231
ENSSSCG00000013078	ENSSSCG00000013078	2:9761232-9795843	0.02088	0.006764	0.006312	0.004211	0	0.008669
ENSSSCG00000027538	ENSSSCG00000027538	2:9757033-9760895	43.0091	47.2181	56.4847	25.2018	36.5995	35.1433
ENSSSCG00000013079	DAGLA	2:9801763-9863865	2.04791	1.30528	1.32346	0.867086	2.32311	1.70338
ENSSSCG00000050990	ENSSSCG00000050990	2:10037781-10038780	0	0.516287	0	0	0	0
ENSSSCG00000013088	LRRC10B	2:10016206-10018292	0.746373	0.650403	0.541984	0.727187	0.557075	0.356124
ENSSSCG00000021906	SYT7	2:9947925-10012521	0.273015	0.463651	0.709084	0.250572	0.704902	0.395558
ENSSSCG00000013082	ENSSSCG00000013082	2:10072917-10088172	2.86778	1.79998	2.09166	2.70681	2.21705	2.24425
ENSSSCG00000013083	CPSF7	2:10087632-10120546	2.27604	1.72213	1.93013	3.19445	1.72432	1.34259
ENSSSCG00000013084	TMEM216	2:10115607-10121811	0.852495	0.481721	0.741518	0.265328	0.22897	0.476039
ENSSSCG00000013092	PGA5	2:10244187-10252680	0	0	0	0	0	0
ENSSSCG00000013093	VWCE	2:10206012-10240175	0.133603	0.047112	0.053408	0.118391	0.087436	0.06193
ENSSSCG00000013091	ENSSSCG00000013091	2:10280491-10289742	0	0	0	0	0	0
ENSSSCG00000023987	ENSSSCG00000023987	2:10340471-10349422	0	0	0	0	0	0
ENSSSCG00000029938	ENSSSCG00000029938	2:10355650-10582777	0	0	0	0	0	0
ENSSSCG00000013090	ENSSSCG00000013090	2:10430342-10437960	0	0.022791	0	0	0	0
ENSSSCG00000026060	ENSSSCG00000026060	2:10447209-10449215	0	0	0	0	0	0
ENSSSCG00000048235	ENSSSCG00000048235	2:10452826-10461288	0	0	0	0	0	0
ENSSSCG00000013096	PPAG3	2:10474866-10482984	0	0	0	0	0	0
ENSSSCG00000001005	ENSSSCG00000001005	2:10487594-10488506	0	0	0	0	0	0
ENSSSCG00000027430	ENSSSCG00000027430	2:10492751-10501265	0	0	0	0	0	0
ENSSSCG00000013097	ENSSSCG00000013097	2:10514215-10521952	0	0	0	0	0	0
ENSSSCG00000013098	ENSSSCG00000013098	2:10593201-10599860	0	0	0	0	0	0
ENSSSCG00000037843	TMEM138	2:10131633-10156924	1.01856	0.673415	1.16403	0.823996	0.783525	0.312156
ENSSSCG00000013086	CYB561A3	2:10142170-10161891	4.08706	3.38383	2.65199	3.00226	2.15638	1.31071
ENSSSCG00000013087	TKFC	2:10158183-10171415	1.53634	1.93576	2.66657	1.39426	1.34345	1.43254
ENSSSCG00000013094	DDB1	2:10171499-10201602	29.9216	30.9999	23.7772	22.1166	25.2988	16.2935
ENSSSCG00000037987	MS4A10	2:10939535-10953658	0.025542	0.025446	0.079148	0.01918	0.09605	0
ENSSSCG00000021812	ENSSSCG00000021812	2:11215901-11228929	0.141155	0.05927	0.038079	0.280232	0.021828	0.035823
ENSSSCG00000013100	ENSSSCG00000013100	2:11226798-11385094	5.08987	1.79176	5.36076	3.11116	2.46789	1.55519
ENSSSCG00000026796	MS4A5	2:11234259-11258356	0	0	0	0	0	0
ENSSSCG00000022114	ENSSSCG00000022114	2:11269394-11291237	0	0	0	0	0	0
ENSSSCG00000013102	MS4A7	2:11297334-11320130	0.216029	0.037329	0.21107	0.041163	0.275461	0
ENSSSCG00000041746	ENSSSCG00000041746	2:11330100-11330814	0	0	0	0	0	0
ENSSSCG00000028762	VPS37C	2:10614453-10643544	1.13875	0.615955	1.9826	1.30032	1.13258	0.603824
ENSSSCG00000013115	CD5	2:10648974-10673919	0.563387	0.195615	0.302412	0.195105	0.191305	0.313861
ENSSSCG00000013111	CD6	2:10738471-10785497	0.178973	0.047479	0.025338	0.119096	0.025941	0.097018
ENSSSCG00000013114	SLC15A3	2:10800382-10816519	4.31001	3.1155	6.45612	1.87223	2.96041	2.02776
ENSSSCG00000013113	TMEM132A	2:10814306-10824894	1.20376	2.89037	1.5956	1.5438	2.39089	1.87466
ENSSSCG00000013110	TMEM109	2:10828644-10837062	31.9313	51.7551	36.6603	36.2695	62.4885	54.7978
ENSSSCG00000046293	ENSSSCG00000046293	2:10844333-10847305	0	0	0	0	0	0
ENSSSCG00000013107	PRPF19	2:10851579-10860838	9.26896	12.5668	6.31755	7.20927	10.8009	6.53079
ENSSSCG00000013106	PTGDR2	2:10880901-10903017	0.400426	0.30953	0.334659	0.447448	0.230814	0.134282
ENSSSCG00000013105	ENSSSCG00000013105	2:10895263-10906119	1.99941	1.64741	3.30073	1.76128	2.7064	1.43382
ENSSSCG00000048002	OOSP3	2:11594313-11614510	0	0	0	0	0	0
ENSSSCG00000039252	TCN1	2:11633387-11647728	0.207761	0.012628	0.920057	0.028651	0	0
ENSSSCG00000034506	MS4A2	2:11400420-11420299	3.27908	1.71568	1.83544	1.25308	3.93549	3.64836
ENSSSCG00000013118	MRPL16	2:11689535-11694527	24.1437	31.473	19.8466	21.4035	30.6926	19.6066
ENSSSCG00000013119	STX3	2:11694859-11740744	1.04157	0.470569	1.09834	0.383137	0.95375	0.298876
ENSSSCG00000013124	PATL1	2:11817860-11857699	3.74809	3.351	5.3259	6.87936	6.85393	5.58491
ENSSSCG00000036715	ENSSSCG00000036715	2:12103889-12104827	0	0	0	0	0	0
ENSSSCG00000013125	OSBP	2:11875844-11911656	14.9585	11.5203	13.2167	14.4064	10.964	11.2809
ENSSSCG00000013145	DTX4	2:12199229-12237615	1.86095	1.25329	1.49174	1.69923	1.76398	0.856048
ENSSSCG00000033703	FAM111A	2:12250155-12260985	4.23205	5.16698	9.89204	3.07754	6.72907	3.0995
ENSSSCG00000013147	FAM111B	2:12268694-12279560	1.36403	1.07197	3.2411	1.04648	1.30501	0.779607
ENSSSCG00000013148	GLYATL2	2:12279503-12337494	0.075184	0.74137	1.11638	0.034167	0.320838	0.194803
ENSSSCG00000040088	ENSSSCG00000040088	2:12365195-12422188	0.132737	0.086499	0.224448	0.022974	0.091772	0.057876
ENSSSCG00000021176	LPXN	2:12534840-12582745	2.17058	0.790498	4.07498	1.28034	0.956293	0.618938
ENSSSCG00000042844	ENSSSCG00000042844	2:12472747-12475426	0	0	0	0	0	0
ENSSSCG00000013151	ENSSSCG00000013151	2:12477061-12477381	0	0	0.178969	0	0	0.022168
ENSSSCG00000013155	ENSSSCG00000013155	2:12491221-12531592	35.4302	31.5048	34.467	31.8657	32.839	31.4421
ENSSSCG00000032557	LDHB	2:12988708-12990067	38.5407	26.6781	26.2065	26.3689	19.0779	15.2139
ENSSSCG00000044923	ENSSSCG00000044923	2:13034861-13058603	0.086642	0.006384	0	0.025291	0.012885	0.006405
ENSSSCG00000013175	BTBD18	2:13219977-13227516	0	0	0.046366	0	0.020732	0.017396
ENSSSCG00000013174	CTNND1	2:13143542-13212960	12.9213	12.0563	15.9148	16.7994	12.9197	11.7267
ENSSSCG00000032364	SELENOH	2:13228312-13230076	38.5626	44.9539	41.7337	31.971	37.7954	29.8701
ENSSSCG00000031442	CLP1	2:13282160-13289898	7.16497	4.02173	5.37384	6.62862	10.5046	3.04358
ENSSSCG00000037892	YPEL4	2:13289022-13294239	0.141518	0.060015	0.101676	0.028684	0.147241	0.031713
ENSSSCG00000013176	-	2:13230456-13241122	5.78629	4.3299	6.75057	10.3392	7.06755	7.61328
ENSSSCG00000013177	MED19	2:13240812-13277306	2.85182	2.46968	3.53335	3.6629	2.99838	2.2058
ENSSSCG00000013178	ZDHHC5	2:13250970-13276114	8.46092	5.30141	7.52272	6.84633	9.10321	5.3631
ENSSSCG00000023379	UBE2L6	2:13354013-13370801	1.41654	2.13716	2.66617	0.883233	1.58324	0.965369
ENSSSCG00000013181	SERPING1	2:13324158-13338663	55.8902	27.8352	47.7518	38.6546	43.1254	28.2534
ENSSSCG00000036359	SLC43A1	2:13406941-13436268	0.040487	0	0.111014	0.02986	0	0
ENSSSCG00000039659	TIMM10	2:13393281-13396548	31.5276	20.4121	18.5638	24.2196	26.1888	12.5061
ENSSSCG00000040919	RTN4RL2	2:13442350-13459207	0.174821	0.030432	0.235166	0.312166	0.130348	0.181883
ENSSSCG00000033998	SLC43A3	2:13490897-13516129	1.22388	0.752448	1.87403	0.807072	0.759704	0.564268
ENSSSCG00000031163	ENSSSCG00000031163	2:13370924-13384808	136.456	203.373	62.3462	75.4397	73.1469	58.8639
ENSSSCG00000029468	P2RX3	2:13585926-13617769	0	0.044479	0.027209	0.075728	0	0.095032
ENSSSCG00000029059	SSRP1	2:13619716-13629233	5.67678	5.0249	7.8056	6.5612	5.15662	4.91723
ENSSSCG00000050774	ENSSSCG00000050774	2:13912331-13918904	0	0.002029	0.00057	0	0	0.005721
ENSSSCG00000045001	ENSSSCG00000045001	2:14001255-14002196	0	0	0	0	0	0
ENSSSCG00000033331	ENSSSCG00000033331	2:14096838-14097779	0	0	0	0	0	0
ENSSSCG00000035585	-	2:13630298-13695936	4.46721	3.02112	4.29092	4.31999	3.77458	2.83464
ENSSSCG00000031436	ENSSSCG00000031436	2:14370608-14531024	0	0	0	0	0	0
ENSSSCG00000046253	ENSSSCG00000046253	2:14400960-14401889	0	0	0	0	0	0
ENSSSCG00000043897	ENSSSCG00000043897	2:14406809-14407738	0	0	0	0	0	0
ENSSSCG00000044152	ENSSSCG00000044152	2:14427898-14428815	0	0.010898	0	0	0	0
ENSSSCG00000049702	ENSSSCG00000049702	2:14444236-14445165	0	0	0	0	0	0
ENSSSCG00000034311	ENSSSCG00000034311	2:14456091-14457020	0	0	0	0	0	0
ENSSSCG00000045838	ENSSSCG00000045838	2:14482992-14483903	0	0	0	0	0	0
ENSSSCG00000050589	ENSSSCG00000050589	2:14492813-14493742	0	0.010757	0	0	0	0
ENSSSCG00000041772	OR4B1	2:14510944-14511873	0	0	0	0	0	0
ENSSSCG00000044933	-	2:13701661-13886028	0.132105	1.37884	0.05364	0	0	0.120348
ENSSSCG00000013195	ENSSSCG00000013195	2:13864116-13865048	0.084219	0	0.020079	0	0	0
ENSSSCG00000013194	ENSSSCG00000013194	2:13879044-13879994	0	0.025248	0	0	0	0
ENSSSCG00000023709	PTPRJ	2:14548425-14726715	2.17487	1.07236	3.03362	2.14423	1.84556	1.16921
ENSSSCG00000040838	AGBL2	2:14933197-14973681	0.272695	0.444847	0.389898	0.473245	0.211433	0.250596
ENSSSCG00000013223	NUP160	2:14780154-14902970	3.2109	3.20599	4.17972	3.65713	2.4895	2.43681
ENSSSCG00000030610	FNBP4	2:14896175-14932185	17.8062	14.1489	15.2449	14.3024	11.8378	12.3376
ENSSSCG00000013231	ENSSSCG00000013231	2:15025788-15026523	0.363296	0.205109	0.386533	0.322858	0.613364	0.507097
ENSSSCG00000013230	FAM180B	2:15027361-15029982	1.70192	1.21254	0.746328	0.694228	1.17188	0.695118
ENSSSCG00000013232	ENSSSCG00000013232	2:14983154-15005213	58.1126	60.1237	38.4162	51.6069	52.2837	35.9392
ENSSSCG00000013226	PTPMT1	2:15044081-15052839	13.2919	15.4915	8.66308	8.15358	9.47429	7.12505
ENSSSCG00000032081	NDUFS3	2:15031149-15036880	108.559	150.979	56.3508	84.9017	87.1452	82.024
ENSSSCG00000013227	KBTBD4	2:15036422-15043823	5.70758	5.4596	3.80295	3.32911	5.35087	4.31292
ENSSSCG00000013248	LRP4	2:15616131-15673269	0.682607	0.411096	0.574396	1.27615	0.680634	0.528235
ENSSSCG00000013245	ARFGAP2	2:15390415-15401230	27.9665	26.4437	21.8746	21.1215	30.5637	19.6714
ENSSSCG00000013246	C11orf49	2:15395768-15606592	0.395084	0.483072	0.449342	0.40026	0.473363	0.168267
ENSSSCG00000013233	CELF1	2:15066537-15187797	34.9001	22.0863	38.6894	28.0709	34.0668	26.8898
ENSSSCG00000013239	PSMC3	2:15066547-15193085	65.069	74.1565	46.8906	34.4504	80.9268	26.7327
ENSSSCG00000013238	SLC39A13	2:15193506-15210425	9.94274	3.47234	7.65583	4.82581	7.1216	5.4532
ENSSSCG00000013237	SPI1	2:15227829-15245667	4.21557	4.07599	8.35559	4.13752	3.5259	3.20434
ENSSSCG00000013236	MYBPC3	2:15247539-15270104	0.014268	0.323195	0.007599	0.023937	0	0.008618
ENSSSCG00000013235	MADD	2:15270788-15326202	2.2488	5.73254	4.79383	2.76249	1.8797	3.79068
ENSSSCG00000013241	NR1H3	2:15270789-15334820	6.61579	0.514984	0.580205	6.91855	3.71045	3.61819
ENSSSCG00000013242	ACP2	2:15334025-15347774	2.22966	1.98056	3.05941	2.90244	4.01039	2.78778
ENSSSCG00000013243	DDB2	2:15337743-15389896	10.3662	11.2092	19.7864	8.18201	12.7108	14.4829
ENSSSCG00000013244	PACSIN3	2:15380763-15389887	53.0337	48.4596	93.8881	40.4823	74.4204	65.2672
ENSSSCG00000013266	LARGE2	2:16545443-16550889	0.008397	0.0097	0.009169	0.016985	0	0.064314
ENSSSCG00000013267	PEX16	2:16555048-16565668	1.9259	1.61281	1.88076	1.56875	2.34013	1.51565
ENSSSCG00000047045	C11orf94	2:16563429-16564180	0	0	0	0	0	0
ENSSSCG00000013269	MAPK8IP1	2:16564255-16584768	2.01538	1.84606	2.79264	1.57863	2.75562	1.58486
ENSSSCG00000025647	SLC35C1	2:16647193-16658610	0.881186	0.824964	1.05472	0.834748	0.678232	0.512389
ENSSSCG00000013273	CHST1	2:16772208-16789031	0.254958	0.671109	0.266741	0.333677	0.245076	0.147324
ENSSSCG00000031590	SYT13	2:17120691-17166953	0	0	0	0	0	0
ENSSSCG00000013270	CRY2	2:16585966-16620405	16.3881	16.883	11.5927	19.6799	16.6735	32.4306
ENSSSCG00000013276	PRDM11	2:17178637-17263880	0.7389	0.700971	0.612169	0.49739	0.484808	0.483273
ENSSSCG00000013249	CKAP5	2:15680787-15792633	6.63506	6.95915	7.37331	7.4868	5.10402	5.18728
ENSSSCG00000048195	ENSSSCG00000048195	2:15695393-15699731	0.191619	0.198635	0.292651	0.295573	0.071941	0.122396
ENSSSCG00000013257	ATG13	2:15771312-15916109	3.93944	3.40123	3.87949	4.68325	2.89536	2.53161
ENSSSCG00000013252	F2	2:15791451-15819138	0.075413	0.04438	0.077969	0.060836	0.041637	0.06437
ENSSSCG00000023097	ZNF408	2:15826654-15834246	0.931887	0.654008	0.961094	0.637987	0.857484	0.393986
ENSSSCG00000013256	ARHGAP1	2:15834702-15854179	2.5389	2.66855	5.29113	2.60494	2.74135	2.14842
ENSSSCG00000013262	AMBRA1	2:15905977-16119082	4.02404	3.15647	3.87791	4.06783	3.36301	2.57192
ENSSSCG00000013258	HARBI1	2:15916494-15927157	0.85555	0.875267	1.68757	1.14251	0.953923	0.394047
[truncated: 19,365 more rows]

## Sheet: Table S3
Table S3: Detailed information of lncRNA
Novel_lncRNA_ID	Novel_lncRNA_Gene_ID	Novel_lncRNA_Gene_Name	Gene_Type	Chromosome	Start	End	Strand	Exon_number	Length	ORF
TCONS_00061553	ENSSSCG00000011293	POMGNT2	protein_coding	13	26503890	26584326	+	2	396	132
TCONS_00262168	XLOC_173203	XLOC_173203	novel	8	10310	13290	-	3	319	106
TCONS_00061557	XLOC_041870	XLOC_041870	novel	13	26535886	26566302	+	2	231	52
TCONS_00222900	ENSSSCG00000050585	-	protein_coding	6	116105635	116130897	+	3	317	105
TCONS_00262165	XLOC_173203	XLOC_173203	novel	8	10310	11590	-	3	618	206
TCONS_00262164	XLOC_173203	XLOC_173203	novel	8	10310	11579	-	2	940	188
TCONS_00182167	ENSSSCG00000039094	PLEC	protein_coding	4	684784	686100	+	2	295	98
TCONS_00249509	XLOC_164408	XLOC_164408	protein_coding	7	39153590	39205740	-	2	277	84
TCONS_00112436	XLOC_076021	XLOC_076021	novel	15	64159622	64212985	-	4	227	71
TCONS_00204334	XLOC_136156	XLOC_136156	protein_coding	5	78069964	78075994	+	3	920	231
TCONS_00249502	XLOC_164406	XLOC_164406	novel	7	39122369	39123363	-	2	748	129
TCONS_00250057	XLOC_164806	XLOC_164806	protein_coding	7	49953728	49975019	-	3	3433	168
TCONS_00250058	XLOC_164806	XLOC_164806	protein_coding	7	49953728	49975226	-	3	3644	168
TCONS_00085807	ENSSSCG00000009864	MED13L	protein_coding	14	36049234	36091165	+	3	2507	94
TCONS_00018238	XLOC_013100	XLOC_013100	novel	1	33741497	33744275	-	2	278	77
TCONS_00085806	ENSSSCG00000009864	MED13L	protein_coding	14	36049234	36083340	+	2	1958	98
TCONS_00067676	XLOC_046023	XLOC_046023	protein_coding	13	123648688	123737811	+	3	481	84
TCONS_00245363	ENSSSCG00000002386	-	protein_coding	7	99158891	99182972	+	3	415	116
TCONS_00015049	ENSSSCG00000022295	-	protein_coding	1	268616847	268628665	+	7	999	228
TCONS_00015043	XLOC_010832	XLOC_010832	protein_coding	1	268589558	268594442	+	2	4413	270
TCONS_00015044	XLOC_010832	XLOC_010832	protein_coding	1	268589565	268608368	+	2	657	219
TCONS_00247296	XLOC_163251	XLOC_163251	novel	7	13102870	13123256	-	3	502	48
TCONS_00305782	ENSSSCG00000012713	ATP11C	protein_coding	X	114453446	114505251	-	2	834	82
TCONS_00129110	XLOC_088271	XLOC_088271	novel	17	51222210	51222878	+	2	358	107
TCONS_00182709	XLOC_122023	XLOC_122023	novel	4	7527229	7530549	+	2	273	67
TCONS_00145452	ENSSSCG00000013764	RFX1	protein_coding	2	65173068	65179021	+	3	5305	170
TCONS_00145451	ENSSSCG00000013764	RFX1	protein_coding	2	65173068	65179021	+	2	5718	170
TCONS_00145450	ENSSSCG00000013764	RFX1	protein_coding	2	65173068	65179021	+	3	1199	155
TCONS_00034421	XLOC_024646	XLOC_024646	protein_coding	10	49555809	49563536	+	2	226	52
TCONS_00150618	ENSSSCG00000014258	ISOC1	protein_coding	2	131863473	131897406	+	2	494	60
TCONS_00121322	XLOC_082575	XLOC_082575	novel	16	77146743	77147698	+	2	338	71
TCONS_00034427	XLOC_024652	XLOC_024652	protein_coding	10	50174227	50225927	+	3	533	83
TCONS_00258197	ENSSSCG00000038185	EREG	protein_coding	8	70306408	70372543	+	2	1428	75
TCONS_00236462	ENSSSCG00000039793	PATJ	protein_coding	6	150585347	150600677	-	2	1172	107
TCONS_00131254	ENSSSCG00000007080	-	protein_coding	17	24907345	24929285	-	2	224	34
TCONS_00026248	ENSSSCG00000026294	GMFB	protein_coding	1	183857122	183864481	-	2	1129	57
TCONS_00068987	ENSSSCG00000011913	CCDC191	protein_coding	13	145880085	145883000	+	2	941	65
TCONS_00197514	ENSSSCG00000028277	-	protein_coding	4	115223893	115226801	-	2	720	144
TCONS_00197513	ENSSSCG00000028277	-	protein_coding	4	115223893	115226515	-	2	768	126
TCONS_00068452	XLOC_046527	XLOC_046527	novel	13	135257499	135292274	+	2	284	66
TCONS_00178358	XLOC_118906	XLOC_118906	novel	3	78543030	78579484	-	5	278	92
TCONS_00224457	ENSSSCG00000003843	PARS2	protein_coding	6	157579967	157615826	+	3	1277	162
TCONS_00266715	ENSSSCG00000009061	NAA15	protein_coding	8	87633258	87653733	-	2	3946	130
TCONS_00286365	ENSSSCG00000015631	GRB10	protein_coding	9	136707402	136742714	-	5	1110	179
TCONS_00286364	ENSSSCG00000015631	GRB10	protein_coding	9	136689140	136742699	-	5	1444	173
TCONS_00057537	ENSSSCG00000017694	ACACA	protein_coding	12	38760962	38767761	-	2	522	82
TCONS_00138664	XLOC_094539	XLOC_094539	protein_coding	18	18774281	18774796	-	2	337	102
TCONS_00048492	XLOC_034967	XLOC_034967	novel	12	153626	157620	+	2	977	192
TCONS_00178356	ENSSSCG00000025751	MDH1	protein_coding	3	78428523	78440647	-	2	642	113
TCONS_00072985	ENSSSCG00000025408	ULK4	protein_coding	13	25436884	25498504	-	2	231	55
TCONS_00173726	ENSSSCG00000024045	CASTOR2	protein_coding	3	11973641	12024674	-	2	469	64
TCONS_00212487	ENSSSCG00000000910	CRADD	protein_coding	5	89479563	89489770	-	2	232	77
TCONS_00203646	XLOC_135677	XLOC_135677	novel	5	67969160	67979187	+	2	4750	115
TCONS_00025261	ENSSSCG00000004939	MEGF11	protein_coding	1	163893828	163951961	-	2	1044	107
TCONS_00277666	ENSSSCG00000015593	NSL1	protein_coding	9	130655782	130665898	+	2	290	58
TCONS_00278149	XLOC_184555	XLOC_184555	novel	9	138414686	138423979	+	3	782	110
TCONS_00108510	XLOC_073343	XLOC_073343	protein_coding	15	128535245	128580265	+	2	229	71
TCONS_00113088	ENSSSCG00000015949	SLC25A12	protein_coding	15	78013081	78022072	-	2	479	87
TCONS_00251015	ENSSSCG00000039714	MIPOL1	protein_coding	7	62537386	62559982	-	2	683	91
TCONS_00230108	XLOC_152475	XLOC_152475	protein_coding	6	55539277	55542024	-	2	975	125
TCONS_00230107	XLOC_152475	XLOC_152475	protein_coding	6	55539277	55542024	-	2	2470	139
TCONS_00043912	ENSSSCG00000009568	ZMYM5	protein_coding	11	575822	597280	-	2	312	76
TCONS_00207016	XLOC_138066	XLOC_138066	novel	5	8953737	8954567	-	2	222	74
TCONS_00191216	ENSSSCG00000024412	RNF139	protein_coding	4	15222598	15263310	-	4	1310	173
TCONS_00292659	XLOC_194797	XLOC_194797	novel	AEMK02000644.1	30945	76144	+	4	521	173
TCONS_00014834	XLOC_010725	XLOC_010725	novel	1	266079107	266079818	+	2	305	101
TCONS_00078445	ENSSSCG00000028905	TNIK	protein_coding	13	109900637	110052229	-	4	446	127
TCONS_00101339	XLOC_067981	XLOC_067981	novel	15	5059407	5073683	+	3	203	46
TCONS_00126230	XLOC_086447	XLOC_086447	protein_coding	17	4992359	5015024	+	4	18807	170
TCONS_00236886	XLOC_156630	XLOC_156630	protein_coding	6	159014796	159026189	-	4	9210	192
TCONS_00126233	ENSSSCG00000006987	SLC7A2	protein_coding	17	5148209	5214829	+	2	10479	113
TCONS_00068187	ENSSSCG00000011833	DLG1	protein_coding	13	133030236	133057914	+	2	3507	134
TCONS_00244762	ENSSSCG00000049034	-	protein_coding	7	91415030	91452423	+	7	2752	332
TCONS_00009497	ENSSSCG00000004955	MAP2K5	protein_coding	1	165484099	165527094	+	2	2354	89
TCONS_00079534	XLOC_054273	XLOC_054273	protein_coding	13	124456607	124503402	-	2	261	52
TCONS_00127016	XLOC_086932	XLOC_086932	novel	17	21102607	21415923	+	4	557	87
TCONS_00170967	ENSSSCG00000008575	ASXL2	protein_coding	3	113018037	113052217	+	2	1222	112
TCONS_00170966	ENSSSCG00000008575	ASXL2	protein_coding	3	113010841	113050793	+	3	906	70
TCONS_00170965	ENSSSCG00000008575	ASXL2	protein_coding	3	112993707	113087901	+	2	536	88
TCONS_00022834	XLOC_016551	XLOC_016551	protein_coding	1	122219708	122220795	-	2	762	73
TCONS_00102685	XLOC_069133	XLOC_069133	protein_coding	15	32232963	32260021	+	2	216	72
TCONS_00136040	XLOC_092864	XLOC_092864	novel	18	32644934	32652061	+	5	1364	98
TCONS_00097454	XLOC_065408	XLOC_065408	novel	14	80131278	80193697	-	4	345	81
TCONS_00030626	XLOC_022035	XLOC_022035	protein_coding	1	268650629	268654064	-	3	393	96
TCONS_00030625	XLOC_022035	XLOC_022035	protein_coding	1	268650138	268654082	-	3	705	106
TCONS_00198797	ENSSSCG00000000982	TTLL8	protein_coding	5	629859	632893	+	2	418	108
TCONS_00253159	XLOC_166703	XLOC_166703	protein_coding	7	96901893	96942450	-	5	1557	141
TCONS_00061233	ENSSSCG00000011258	EXOG	protein_coding	13	23308201	23330368	+	4	11487	205
TCONS_00216101	ENSSSCG00000002838	ZNF423	protein_coding	6	34998011	35061562	+	2	4257	177
TCONS_00245361	ENSSSCG00000025984	TTLL5	protein_coding	7	99110577	99130915	+	2	799	201
TCONS_00101481	ENSSSCG00000015670	GTDC1	protein_coding	15	7767708	7847899	+	2	624	126
TCONS_00258515	XLOC_170501	XLOC_170501	protein_coding	8	75755914	75784482	+	3	363	79
TCONS_00202559	XLOC_134983	XLOC_134983	protein_coding	5	51450445	51458524	+	2	418	125
TCONS_00105303	ENSSSCG00000015951	METAP1D	protein_coding	15	78098413	78099904	+	2	557	64
TCONS_00116243	ENSSSCG00000031491	-	protein_coding	15	121507540	121515370	-	13	1617	315
TCONS_00226815	XLOC_150576	XLOC_150576	protein_coding	6	14942946	14945491	-	2	230	61
TCONS_00058612	ENSSSCG00000017884	TEKT1	protein_coding	12	50551359	50581038	-	2	1295	121
TCONS_00226812	XLOC_150573	XLOC_150573	novel	6	14931072	14937253	-	2	367	66
TCONS_00140776	ENSSSCG00000016769	CDK13	protein_coding	18	54419581	54446923	-	2	469	103
TCONS_00218982	XLOC_145760	XLOC_145760	protein_coding	6	61921148	61926491	+	3	509	123
TCONS_00262889	XLOC_173708	XLOC_173708	protein_coding	8	10872689	10874800	-	2	1135	233
TCONS_00264521	ENSSSCG00000050455	-	protein_coding	8	42528504	42616273	-	2	674	60
TCONS_00116244	ENSSSCG00000031491	-	protein_coding	15	121507540	121515370	-	13	1611	340
TCONS_00126491	XLOC_086624	XLOC_086624	protein_coding	17	11768256	11772660	+	2	946	133
TCONS_00063982	XLOC_043246	XLOC_043246	protein_coding	13	69575561	69590148	+	2	1184	248
TCONS_00188272	XLOC_125683	XLOC_125683	protein_coding	4	100442567	100454352	+	6	6131	170
TCONS_00182958	XLOC_122200	XLOC_122200	novel	4	13836463	13856413	+	2	256	85
TCONS_00246718	XLOC_162814	XLOC_162814	protein_coding	7	2354129	2379252	-	3	912	168
TCONS_00246719	XLOC_162814	XLOC_162814	protein_coding	7	2354129	2379252	-	4	1240	110
TCONS_00249337	ENSSSCG00000001639	TRERF1	protein_coding	7	37654506	37785297	-	47	9370	1766
TCONS_00249336	ENSSSCG00000001639	TRERF1	protein_coding	7	37646235	37785297	-	49	8731	1766
TCONS_00249335	ENSSSCG00000001639	TRERF1	protein_coding	7	37466243	37785297	-	51	8597	1766
TCONS_00249338	XLOC_164293	XLOC_164293	protein_coding	7	37688774	37722125	-	2	228	62
TCONS_00246717	XLOC_162814	XLOC_162814	protein_coding	7	2354129	2379241	-	5	1406	122
TCONS_00140111	ENSSSCG00000016685	WIPF3	protein_coding	18	43003126	43025117	-	2	2466	155
TCONS_00072618	ENSSSCG00000038362	-	protein_coding	13	18459576	18485546	-	4	5178	151
TCONS_00284580	ENSSSCG00000015427	ORC5	protein_coding	9	104060383	104114896	-	2	340	41
TCONS_00072615	ENSSSCG00000038362	-	protein_coding	13	18459576	18485500	-	4	5786	151
TCONS_00072616	ENSSSCG00000038362	-	protein_coding	13	18459576	18485500	-	4	5686	151
TCONS_00072617	ENSSSCG00000038362	-	protein_coding	13	18459576	18485513	-	4	5144	151
TCONS_00085392	ENSSSCG00000009792	ZCCHC8	protein_coding	14	30271098	30275093	+	3	1164	145
TCONS_00013444	ENSSSCG00000005382	TGFBR1	protein_coding	1	240871562	240878596	+	2	7013	107
TCONS_00046241	XLOC_033170	XLOC_033170	novel	11	22322836	22324732	-	2	1813	237
TCONS_00036708	XLOC_026294	XLOC_026294	novel	10	17442012	17449806	-	2	910	116
TCONS_00036709	XLOC_026294	XLOC_026294	novel	10	17442012	17449806	-	3	1024	116
TCONS_00270524	ENSSSCG00000014803	LRRC51	protein_coding	9	6663134	6665680	+	3	240	79
TCONS_00245199	ENSSSCG00000002356	BBOF1	protein_coding	7	97360912	97381864	+	13	4250	561
TCONS_00167536	ENSSSCG00000008188	MGAT4A	protein_coding	3	55532838	55623198	+	2	1351	143
TCONS_00132811	ENSSSCG00000032566	ZHX3	protein_coding	17	43823660	43868287	-	2	3365	139
TCONS_00298189	XLOC_198677	XLOC_198677	protein_coding	X	88205292	88233817	+	2	1496	462
TCONS_00051392	ENSSSCG00000017557	WFIKKN2	protein_coding	12	27059918	27111288	+	2	470	79
TCONS_00051393	ENSSSCG00000017557	WFIKKN2	protein_coding	12	27069670	27111288	+	2	479	79
TCONS_00226744	ENSSSCG00000002729	VAC14	protein_coding	6	13776113	13866511	-	2	583	193
TCONS_00226743	ENSSSCG00000002729	VAC14	protein_coding	6	13774096	13791241	-	2	486	142
TCONS_00226742	ENSSSCG00000002729	VAC14	protein_coding	6	13771055	13851852	-	2	338	112
TCONS_00126825	ENSSSCG00000007058	PLCB4	protein_coding	17	17853723	17939207	+	2	443	72
TCONS_00126826	ENSSSCG00000007058	PLCB4	protein_coding	17	17915156	17968522	+	3	1407	239
TCONS_00224526	ENSSSCG00000028506	YIPF1	protein_coding	6	158338610	158347248	+	3	849	96
TCONS_00224525	ENSSSCG00000028506	YIPF1	protein_coding	6	158338610	158347248	+	4	917	144
TCONS_00031283	ENSSSCG00000031991	-	protein_coding	10	696222	725402	+	9	7469	563
TCONS_00224520	ENSSSCG00000027641	LDLRAD1	protein_coding	6	158291058	158303426	+	3	4057	132
TCONS_00283583	XLOC_188212	XLOC_188212	novel	9	81785437	81788091	-	3	993	90
TCONS_00134948	ENSSSCG00000026733	HIPK2	protein_coding	18	9940240	9950103	+	3	8063	153
TCONS_00267872	XLOC_177517	XLOC_177517	protein_coding	8	110167092	110201257	-	3	600	103
TCONS_00117610	ENSSSCG00000039609	ANKRD33B	protein_coding	16	171910	207543	+	3	12757	182
TCONS_00300662	XLOC_200464	XLOC_200464	novel	X	9648494	9649248	-	2	460	86
TCONS_00112884	ENSSSCG00000015924	SPC25	protein_coding	15	75285387	75346885	-	16	1638	288
TCONS_00252780	ENSSSCG00000044756	-	protein_coding	7	90984439	91064318	-	14	13148	432
TCONS_00252781	ENSSSCG00000044756	-	protein_coding	7	90984439	91064318	-	14	13201	648
TCONS_00033840	ENSSSCG00000011025	ZEB1	protein_coding	10	42130582	42216169	+	2	1956	112
TCONS_00223198	ENSSSCG00000003749	PIK3C3	protein_coding	6	125903219	125910695	+	2	686	93
TCONS_00230726	XLOC_152762	XLOC_152762	novel	6	59688444	59689130	-	2	277	79
TCONS_00119504	XLOC_081145	XLOC_081145	novel	16	44622361	44633864	+	2	11322	128
TCONS_00181377	XLOC_121190	XLOC_121190	novel	3	123577072	123607505	-	2	246	50
TCONS_00224426	ENSSSCG00000047996	-	protein_coding	6	156917251	157108691	+	3	218	72
TCONS_00293890	XLOC_195529	XLOC_195529	novel	AEMK02000698.1	740992	773848	+	2	252	84
TCONS_00224425	XLOC_149060	XLOC_149060	novel	6	156893593	156894137	+	2	237	61
TCONS_00254033	ENSSSCG00000002440	CCDC88C	protein_coding	7	113044258	113046003	-	2	989	223
TCONS_00106762	XLOC_072161	XLOC_072161	novel	15	100188128	100203030	+	5	675	189
TCONS_00089160	ENSSSCG00000026339	-	protein_coding	14	87934240	87943535	+	3	281	86
TCONS_00015727	XLOC_011169	XLOC_011169	protein_coding	1	198828	199914	-	2	442	113
TCONS_00274775	ENSSSCG00000049961	-	protein_coding	9	73792794	73825685	+	4	1666	119
TCONS_00185253	XLOC_123984	XLOC_123984	novel	4	59235143	59252217	+	3	276	59
TCONS_00185257	ENSSSCG00000006168	PEX2	protein_coding	4	59252337	59254237	+	2	1266	84
TCONS_00218994	ENSSSCG00000033351	-	protein_coding	6	62010266	62018207	+	2	1423	111
TCONS_00274774	ENSSSCG00000050264	-	protein_coding	9	73792794	73825685	+	2	4860	119
TCONS_00070919	ENSSSCG00000038281	-	protein_coding	13	192488961	192496285	+	3	845	95
TCONS_00053888	ENSSSCG00000050244	-	protein_coding	12	59257646	59276307	+	3	2141	130
TCONS_00154988	XLOC_104404	XLOC_104404	novel	2	32011015	32016420	-	2	850	62
TCONS_00042543	ENSSSCG00000050522	-	protein_coding	11	52312317	52348319	+	2	531	76
TCONS_00042545	XLOC_030430	XLOC_030430	novel	11	52360940	52417276	+	2	346	75
TCONS_00042544	XLOC_030429	XLOC_030429	novel	11	52359985	52365011	+	2	296	89
TCONS_00064409	ENSSSCG00000011645	CEP63	protein_coding	13	75566271	75608059	+	2	937	103
TCONS_00164370	ENSSSCG00000037567	-	protein_coding	3	10037935	10051004	+	7	10082	378
TCONS_00287014	ENSSSCG00000036465	-	protein_coding	AEMK02000189.1	73160	153889	-	4	2803	181
TCONS_00000679	ENSSSCG00000012314	SERAC1	protein_coding	1	8966959	8979451	+	2	330	48
TCONS_00240471	XLOC_159039	XLOC_159039	protein_coding	7	24990260	24991573	+	2	302	88
TCONS_00240470	ENSSSCG00000001456	-	protein_coding	7	24969070	24977265	+	5	1096	211
TCONS_00269419	ENSSSCG00000026655	PTPN13	protein_coding	8	132108333	132179808	-	2	303	42
TCONS_00265986	XLOC_176059	XLOC_176059	novel	8	73115705	73122512	-	2	3347	101
TCONS_00267121	ENSSSCG00000009071	JADE1	protein_coding	8	96186750	96236980	-	2	343	72
TCONS_00178299	XLOC_118871	XLOC_118871	novel	3	77167963	77168799	-	2	816	158
TCONS_00107146	ENSSSCG00000031271	STRADB	protein_coding	15	105103759	105158838	+	7	4387	169
TCONS_00107145	ENSSSCG00000031271	STRADB	protein_coding	15	105103709	105125988	+	6	6395	169
TCONS_00107144	ENSSSCG00000031271	STRADB	protein_coding	15	105103709	105125988	+	6	6376	169
TCONS_00107143	ENSSSCG00000031271	STRADB	protein_coding	15	105090324	105141044	+	7	27155	215
TCONS_00210352	XLOC_140242	XLOC_140242	novel	5	56585664	56589317	-	2	3358	88
TCONS_00266381	XLOC_176319	XLOC_176319	novel	8	83128968	83130890	-	2	378	70
TCONS_00279350	ENSSSCG00000014884	-	protein_coding	9	12320012	12324135	-	2	424	49
TCONS_00110153	ENSSSCG00000015671	ARHGAP15	protein_coding	15	8667207	8712216	-	2	865	98
TCONS_00056118	XLOC_038870	XLOC_038870	novel	12	20065890	20066576	-	3	496	165
TCONS_00118368	XLOC_080279	XLOC_080279	novel	16	23381752	23387517	+	4	1174	124
TCONS_00056117	XLOC_038869	XLOC_038869	novel	12	20064693	20065251	-	2	451	112
TCONS_00227996	XLOC_151316	XLOC_151316	novel	6	35915815	35919928	-	3	610	102
TCONS_00068980	ENSSSCG00000026113	ZBTB20	protein_coding	13	145633331	145673443	+	2	2767	85
TCONS_00231469	XLOC_153157	XLOC_153157	novel	6	65169026	65169424	-	2	316	104
TCONS_00087803	ENSSSCG00000010214	CDK1	protein_coding	14	64326458	64400745	+	11	5393	698
TCONS_00087805	ENSSSCG00000010214	CDK1	protein_coding	14	64326458	64400745	+	11	5400	641
TCONS_00087804	ENSSSCG00000010214	CDK1	protein_coding	14	64326458	64400745	+	10	5342	698
TCONS_00087807	ENSSSCG00000010214	CDK1	protein_coding	14	64354863	64400745	+	5	1596	185
TCONS_00087808	ENSSSCG00000010214	CDK1	protein_coding	14	64356778	64400745	+	5	1646	185
TCONS_00068248	ENSSSCG00000021380	-	protein_coding	13	133704275	133732974	+	2	371	49
TCONS_00211487	ENSSSCG00000031775	YAF2	protein_coding	5	73461686	73481462	-	6	2569	103
TCONS_00041840	XLOC_029832	XLOC_029832	novel	11	28669809	28689042	+	2	303	62
TCONS_00199074	XLOC_132833	XLOC_132833	protein_coding	5	5014731	5025295	+	2	365	96
TCONS_00034398	ENSSSCG00000024127	ABI1	protein_coding	10	48950021	49009612	+	2	1537	96
TCONS_00173446	XLOC_116076	XLOC_116076	protein_coding	3	9779685	9785675	-	2	954	138
TCONS_00270316	XLOC_179357	XLOC_179357	protein_coding	9	3754726	3759734	+	2	293	70
TCONS_00162119	XLOC_108916	XLOC_108916	protein_coding	2	137059175	137061405	-	2	723	106
TCONS_00122240	XLOC_083316	XLOC_083316	protein_coding	16	22943044	22944487	-	2	1395	79
TCONS_00096910	ENSSSCG00000010239	RUFY2	protein_coding	14	71494423	71502241	-	2	581	62
TCONS_00044657	XLOC_031929	XLOC_031929	protein_coding	11	9040507	9117665	-	2	235	57
TCONS_00089763	XLOC_060812	XLOC_060812	novel	14	97038016	97038838	+	2	257	85
TCONS_00050612	XLOC_036037	XLOC_036037	novel	12	20499859	20502390	+	3	1328	142
TCONS_00207480	ENSSSCG00000038181	CCNT1	protein_coding	5	14751778	14816613	-	5	3137	113
TCONS_00011407	XLOC_008301	XLOC_008301	novel	1	201283573	201287823	+	2	2686	109
TCONS_00011404	ENSSSCG00000043817	-	protein_coding	1	201280321	201347428	+	2	2003	122
TCONS_00011405	ENSSSCG00000043817	-	protein_coding	1	201280365	201403404	+	2	4472	110
TCONS_00050969	ENSSSCG00000017511	PLXDC1	protein_coding	12	23071159	23273953	+	2	443	73
TCONS_00114903	XLOC_077771	XLOC_077771	protein_coding	15	99654628	99701745	-	3	1288	349
TCONS_00051266	ENSSSCG00000034653	DLX4	protein_coding	12	26154920	26156551	+	2	1398	166
TCONS_00223671	ENSSSCG00000003784	LRRIQ3	protein_coding	6	139004468	139087857	+	2	275	91
TCONS_00174117	XLOC_116436	XLOC_116436	novel	3	17773455	17778289	-	3	670	155
TCONS_00094519	ENSSSCG00000031756	-	protein_coding	14	40455883	40458761	-	3	1185	150
TCONS_00291245	ENSSSCG00000038870	TNRC6A	protein_coding	AEMK02000510.1	680349	689301	-	3	8469	137
TCONS_00291243	ENSSSCG00000038870	TNRC6A	protein_coding	AEMK02000510.1	638707	695760	-	2	7719	115
TCONS_00288953	XLOC_192076	XLOC_192076	protein_coding	AEMK02000393.1	831740	835309	-	2	822	148
TCONS_00151116	XLOC_102195	XLOC_102195	novel	2	140620426	140670798	+	2	617	78
TCONS_00049828	XLOC_035689	XLOC_035689	novel	12	13678085	13680695	+	2	360	109
TCONS_00230587	XLOC_152711	XLOC_152711	novel	6	58891680	58893243	-	2	212	61
TCONS_00203064	ENSSSCG00000000636	-	protein_coding	5	61451686	61457839	+	3	385	52
TCONS_00240270	ENSSSCG00000001414	-	protein_coding	7	23777130	23780830	+	5	2149	374
TCONS_00240272	ENSSSCG00000001414	-	protein_coding	7	23777153	23780830	+	4	1700	374
TCONS_00291790	XLOC_194096	XLOC_194096	novel	AEMK02000569.1	775409	782495	-	4	608	172
TCONS_00291791	XLOC_194096	XLOC_194096	novel	AEMK02000569.1	775409	782495	-	4	641	183
TCONS_00291792	XLOC_194096	XLOC_194096	novel	AEMK02000569.1	775409	782495	-	4	665	191
TCONS_00291793	XLOC_194096	XLOC_194096	novel	AEMK02000569.1	775409	782495	-	4	639	212
TCONS_00291794	XLOC_194096	XLOC_194096	novel	AEMK02000569.1	775409	782495	-	4	663	220
TCONS_00291064	XLOC_193620	XLOC_193620	novel	AEMK02000505.1	7462	28028	+	3	830	121
TCONS_00079709	XLOC_054412	XLOC_054412	protein_coding	13	125780539	125782852	-	2	1895	144
TCONS_00164964	ENSSSCG00000035561	-	protein_coding	3	18345690	18351419	+	4	600	131
TCONS_00156938	XLOC_105565	XLOC_105565	protein_coding	2	65035207	65062585	-	4	3324	167
TCONS_00210995	ENSSSCG00000024219	TIGAR	protein_coding	5	66063333	66067377	-	4	3420	276
TCONS_00159216	XLOC_106701	XLOC_106701	protein_coding	2	85492235	85513696	-	3	614	83
TCONS_00159217	XLOC_106701	XLOC_106701	protein_coding	2	85492235	85513741	-	3	576	83
TCONS_00063222	XLOC_042782	XLOC_042782	novel	13	53014802	53021019	+	3	539	89
TCONS_00288693	XLOC_191851	XLOC_191851	protein_coding	AEMK02000361.1	1819101	1824382	-	2	736	131
TCONS_00268593	XLOC_178085	XLOC_178085	protein_coding	8	120077435	120309784	-	5	1488	101
TCONS_00154065	ENSSSCG00000013257	ATG13	protein_coding	2	15771312	15911994	-	3	206	49
TCONS_00271597	XLOC_180142	XLOC_180142	protein_coding	9	26223303	26224370	+	2	311	87
TCONS_00220652	ENSSSCG00000026276	ZBTB40	protein_coding	6	80476518	80488019	+	2	3449	144
TCONS_00241275	ENSSSCG00000022224	TAF8	protein_coding	7	37197459	37205011	+	2	2877	199
TCONS_00116880	ENSSSCG00000028217	-	protein_coding	15	133969580	134045601	-	3	342	113
TCONS_00288349	ENSSSCG00000035657	DIP2A	protein_coding	AEMK02000328.1	310634	311855	-	2	461	134
TCONS_00288348	ENSSSCG00000035657	DIP2A	protein_coding	AEMK02000328.1	307461	311838	-	2	703	149
TCONS_00118952	XLOC_080756	XLOC_080756	protein_coding	16	34112657	34115919	+	2	947	86
TCONS_00083007	ENSSSCG00000035537	RUNX1	protein_coding	13	198634611	198635594	-	2	861	85
TCONS_00083006	ENSSSCG00000035537	RUNX1	protein_coding	13	198574630	198635594	-	3	749	127
TCONS_00262147	XLOC_173203	XLOC_173203	novel	8	2073	4177	-	2	777	201
TCONS_00268621	XLOC_178085	XLOC_178085	protein_coding	8	120161919	120310044	-	4	4821	116
TCONS_00244380	XLOC_161361	XLOC_161361	novel	7	85178530	85230708	+	2	513	76
TCONS_00305235	XLOC_203897	XLOC_203897	novel	X	105696110	105704655	-	2	239	50
TCONS_00020622	XLOC_014925	XLOC_014925	novel	1	77984353	77990886	-	2	337	88
TCONS_00247724	ENSSSCG00000037929	-	protein_coding	7	21220652	21227153	-	2	749	160
TCONS_00247723	ENSSSCG00000037929	-	protein_coding	7	21220652	21227153	-	2	749	160
TCONS_00250032	XLOC_164782	XLOC_164782	protein_coding	7	49510008	49593258	-	2	460	75
TCONS_00186865	ENSSSCG00000039073	-	protein_coding	4	88811568	88818386	+	6	1462	343
TCONS_00303695	ENSSSCG00000012434	ATRX	protein_coding	X	61622723	61705470	-	2	3069	79
TCONS_00165564	ENSSSCG00000049172	-	protein_coding	3	28577426	28581995	+	2	2322	190
TCONS_00155919	ENSSSCG00000013978	ZNF672	protein_coding	2	52307053	52312376	-	2	1499	109
TCONS_00043554	ENSSSCG00000009542	TNFSF13B	protein_coding	11	75547747	75600591	+	2	657	143
TCONS_00144146	XLOC_097752	XLOC_097752	novel	2	48564065	48565539	+	2	241	79
TCONS_00043551	ENSSSCG00000009541	ABHD13	protein_coding	11	75547747	75556783	+	2	1573	102
TCONS_00189115	ENSSSCG00000049885	-	protein_coding	4	111233356	111271618	+	14	2414	451
TCONS_00131094	XLOC_089688	XLOC_089688	protein_coding	17	20844762	20935895	-	2	320	106
TCONS_00131095	XLOC_089688	XLOC_089688	protein_coding	17	20844762	21074937	-	3	312	103
TCONS_00131096	XLOC_089688	XLOC_089688	protein_coding	17	20844762	21080192	-	4	576	93
TCONS_00189119	XLOC_126209	XLOC_126209	novel	4	111347599	111349788	+	2	1880	90
TCONS_00155917	ENSSSCG00000013978	ZNF672	protein_coding	2	52300603	52312332	-	4	1007	115
TCONS_00303698	ENSSSCG00000012434	ATRX	protein_coding	X	61685194	61733090	-	2	3344	111
TCONS_00155915	ENSSSCG00000013978	ZNF672	protein_coding	2	52300603	52312332	-	5	1155	102
TCONS_00155914	ENSSSCG00000013978	ZNF672	protein_coding	2	52300603	52312332	-	4	7351	138
TCONS_00214696	XLOC_143395	XLOC_143395	novel	6	11908942	11918751	+	4	338	112
TCONS_00244034	ENSSSCG00000039240	-	protein_coding	7	78302366	78349762	+	2	225	49
TCONS_00185114	XLOC_123875	XLOC_123875	novel	4	56065491	56080455	+	2	476	88
TCONS_00169074	XLOC_113102	XLOC_113102	novel	3	78115352	78130792	+	2	1545	74
TCONS_00041530	ENSSSCG00000009414	ZC3H13	protein_coding	11	21345806	21364579	+	2	721	98
TCONS_00140918	XLOC_096098	XLOC_096098	protein_coding	2	28686	29322	+	2	218	72
TCONS_00250780	XLOC_165223	XLOC_165223	novel	7	58924173	58925451	-	2	313	80
TCONS_00129177	XLOC_088314	XLOC_088314	novel	17	51729495	51746288	+	2	16768	233
TCONS_00021710	XLOC_015781	XLOC_015781	protein_coding	1	100579524	100596331	-	2	220	52
TCONS_00264840	XLOC_175206	XLOC_175206	protein_coding	8	53667318	53739055	-	3	396	103
TCONS_00005360	XLOC_004026	XLOC_004026	protein_coding	1	94401708	94404526	+	2	2765	134
TCONS_00052545	XLOC_037031	XLOC_037031	novel	12	46074223	46079824	+	2	292	63
TCONS_00052542	XLOC_037029	XLOC_037029	protein_coding	12	45860104	45876832	+	2	808	106
TCONS_00299332	ENSSSCG00000012695	INTS6L	protein_coding	X	111005303	111033540	+	2	4570	106
TCONS_00030892	ENSSSCG00000005719	RAPGEF1	protein_coding	1	271470839	271518495	-	2	848	123
TCONS_00272762	XLOC_181028	XLOC_181028	protein_coding	9	41465826	41480937	+	2	269	68
TCONS_00286437	XLOC_190125	XLOC_190125	novel	9	138209312	138210506	-	2	355	107
TCONS_00286347	ENSSSCG00000015631	GRB10	protein_coding	9	136535331	136603933	-	2	1127	150
TCONS_00121200	XLOC_082464	XLOC_082464	novel	16	74666706	74731755	+	3	2284	419
TCONS_00218839	ENSSSCG00000003322	-	protein_coding	6	60729951	60759119	+	4	738	120
TCONS_00178339	XLOC_118894	XLOC_118894	novel	3	78115202	78129575	-	2	478	80
TCONS_00218830	XLOC_145682	XLOC_145682	novel	6	60665756	60679180	+	3	241	56
TCONS_00099057	ENSSSCG00000010507	TLL2	protein_coding	14	107892798	107896777	-	3	2930	153
TCONS_00269742	ENSSSCG00000029061	BMP3	protein_coding	8	136861161	136954303	-	2	212	49
TCONS_00186398	XLOC_124799	XLOC_124799	novel	4	80619967	80622469	+	2	2195	78
TCONS_00246899	ENSSSCG00000038886	CAGE1	protein_coding	7	4749321	4776518	-	17	3584	647
TCONS_00246898	ENSSSCG00000038886	CAGE1	protein_coding	7	4749321	4752728	-	2	1739	178
TCONS_00217419	ENSSSCG00000003045	-	protein_coding	6	49878891	49931417	+	2	1912	124
TCONS_00216831	XLOC_144671	XLOC_144671	novel	6	45616489	45618237	+	2	1626	145
TCONS_00106401	XLOC_071926	XLOC_071926	novel	15	93324397	93325000	+	2	506	48
TCONS_00112025	ENSSSCG00000015840	WRN	protein_coding	15	54086526	54094587	-	2	1090	111
TCONS_00297965	ENSSSCG00000012519	GPRASP1	protein_coding	X	83764770	83769898	+	5	898	77
TCONS_00108532	ENSSSCG00000016248	AGFG1	protein_coding	15	128870605	128964613	+	2	641	115
TCONS_00011363	XLOC_008271	XLOC_008271	novel	1	200626722	200640689	+	3	322	62
TCONS_00163880	XLOC_110082	XLOC_110082	novel	3	6412815	6414479	+	2	662	81
TCONS_00188406	ENSSSCG00000006728	GDAP2	protein_coding	4	102797097	102882773	+	2	288	51
TCONS_00230479	XLOC_152659	XLOC_152659	protein_coding	6	58271478	58275774	-	2	236	57
TCONS_00197535	XLOC_131808	XLOC_131808	novel	4	115480592	115501903	-	2	255	56
TCONS_00199793	ENSSSCG00000040453	SYN3	protein_coding	5	12505919	12526657	+	9	2338	668
TCONS_00191279	XLOC_127554	XLOC_127554	protein_coding	4	15789045	15797494	-	2	1021	63
TCONS_00199794	ENSSSCG00000040453	SYN3	protein_coding	5	12505970	12525659	+	9	1526	508
TCONS_00191271	XLOC_127576	XLOC_127576	novel	4	15777645	15779456	-	2	1505	117
TCONS_00191274	XLOC_127554	XLOC_127554	protein_coding	4	15780518	15797687	-	2	563	76
TCONS_00048284	XLOC_034829	XLOC_034829	novel	11	77394313	77400371	-	3	2513	125
TCONS_00195979	XLOC_130946	XLOC_130946	novel	4	95458247	95461002	-	2	1166	91
TCONS_00078137	XLOC_053224	XLOC_053224	novel	13	102281839	102315650	-	2	390	130
TCONS_00076661	ENSSSCG00000037647	TFDP2	protein_coding	13	82740194	82915086	-	2	263	87
TCONS_00025249	ENSSSCG00000004938	DENND4A	protein_coding	1	163640838	163699703	-	2	739	50
TCONS_00093754	ENSSSCG00000039546	KNTC1	protein_coding	14	30196396	30294920	-	2	233	49
TCONS_00022214	XLOC_016145	XLOC_016145	novel	1	109195258	109198511	-	2	2262	112
TCONS_00268897	XLOC_178303	XLOC_178303	novel	8	125287496	125289609	-	2	288	81
TCONS_00025532	ENSSSCG00000004963	-	protein_coding	1	166695735	166702283	-	2	4058	197
TCONS_00274333	XLOC_182028	XLOC_182028	protein_coding	9	66398224	66402661	+	2	2056	114
TCONS_00274331	XLOC_182027	XLOC_182027	protein_coding	9	66351416	66365915	+	2	214	71
TCONS_00156742	ENSSSCG00000027903	-	protein_coding	2	61888915	62071060	-	5	5715	137
TCONS_00159021	ENSSSCG00000014057	FAF2	protein_coding	2	81411747	81413375	-	2	1025	97
TCONS_00254537	XLOC_167650	XLOC_167650	novel	8	8215	14215	+	3	344	114
TCONS_00156747	ENSSSCG00000027903	-	protein_coding	2	61933392	62004586	-	2	2865	152
TCONS_00156746	ENSSSCG00000027903	-	protein_coding	2	61923243	62071060	-	4	463	136
TCONS_00274627	XLOC_182203	XLOC_182203	novel	9	71855627	71864873	+	2	267	42
TCONS_00274629	ENSSSCG00000015310	AKAP9	protein_coding	9	71866185	71899807	+	2	875	77
TCONS_00030643	ENSSSCG00000005643	-	protein_coding	1	268720221	268726525	-	5	923	175
TCONS_00269364	XLOC_178698	XLOC_178698	protein_coding	8	131622745	131716293	-	2	1341	180
TCONS_00304446	ENSSSCG00000012571	COL4A6	protein_coding	X	88813760	88957402	-	3	1010	105
TCONS_00056700	XLOC_039190	XLOC_039190	protein_coding	12	24172804	24180723	-	4	870	74
TCONS_00056701	XLOC_039190	XLOC_039190	protein_coding	12	24172804	24192551	-	3	1686	153
TCONS_00086292	ENSSSCG00000009956	GRK3	protein_coding	14	43224930	43232978	+	3	424	122
TCONS_00105361	ENSSSCG00000015960	MAP3K20	protein_coding	15	79244812	79331737	+	2	4995	117
TCONS_00209743	ENSSSCG00000000554	FGFR1OP2	protein_coding	5	46813307	46860487	-	18	4580	708
TCONS_00049173	ENSSSCG00000017198	ACOX1	protein_coding	12	5430942	5442939	+	3	677	162
TCONS_00119942	ENSSSCG00000016968	BDP1	protein_coding	16	47874787	47939768	+	2	2124	123
TCONS_00119943	ENSSSCG00000016968	BDP1	protein_coding	16	47885751	47905096	+	2	1048	102
TCONS_00206741	XLOC_137922	XLOC_137922	protein_coding	5	5742220	5744462	-	2	521	173
TCONS_00293497	XLOC_195313	XLOC_195313	protein_coding	AEMK02000682.1	947792	948897	-	2	646	179
TCONS_00113043	ENSSSCG00000015944	TLK1	protein_coding	15	77234879	77276757	-	2	1449	91
TCONS_00245977	XLOC_162367	XLOC_162367	novel	7	114169361	114172020	+	2	495	164
TCONS_00306165	ENSSSCG00000034742	MECP2	protein_coding	X	124762818	124793898	-	2	2059	209
TCONS_00131879	XLOC_090214	XLOC_090214	novel	17	32952181	32955060	-	3	1016	74
TCONS_00236208	ENSSSCG00000040337	AK4	protein_coding	6	147189731	147268124	-	2	1576	109
TCONS_00142660	ENSSSCG00000013177	MED19	protein_coding	2	13251015	13277306	+	11	5990	587
TCONS_00298213	ENSSSCG00000012569	ATG4A	protein_coding	X	88540375	88548573	+	5	1529	243
TCONS_00122584	XLOC_083538	XLOC_083538	protein_coding	16	27388630	27392399	-	2	237	56
TCONS_00199534	ENSSSCG00000000110	PLA2G6	protein_coding	5	9683655	9696055	+	3	2504	387
TCONS_00127564	ENSSSCG00000027070	ENTPD6	protein_coding	17	30904375	30910790	+	2	297	56
TCONS_00199531	ENSSSCG00000000108	TMEM184B	protein_coding	5	9651891	9665328	+	2	869	164
TCONS_00254759	XLOC_167757	XLOC_167757	novel	8	1382733	1383062	+	2	234	48
TCONS_00199533	ENSSSCG00000000110	PLA2G6	protein_coding	5	9683652	9696469	+	4	2388	277
TCONS_00193538	XLOC_129385	XLOC_129385	novel	4	61955595	61957663	-	2	1940	98
TCONS_00292078	XLOC_194302	XLOC_194302	novel	AEMK02000597.1	20153	31805	-	4	229	75
TCONS_00190327	XLOC_127001	XLOC_127001	novel	4	153313	159161	-	3	1676	154
TCONS_00190326	XLOC_127001	XLOC_127001	novel	4	153313	159161	-	3	1673	153
TCONS_00046228	XLOC_033170	XLOC_033170	protein_coding	11	22282198	22324732	-	2	2653	237
TCONS_00032125	XLOC_023119	XLOC_023119	protein_coding	10	13807035	13813408	+	2	430	130
TCONS_00195791	ENSSSCG00000006506	SYT11	protein_coding	4	94161953	94185957	-	6	1018	299
TCONS_00195792	ENSSSCG00000006506	SYT11	protein_coding	4	94161953	94185957	-	7	1207	362
TCONS_00075660	XLOC_051390	XLOC_051390	protein_coding	13	67612220	67697462	-	2	1036	124
TCONS_00270480	ENSSSCG00000014794	NUP98	protein_coding	9	6347449	6366997	+	2	246	57
TCONS_00275570	ENSSSCG00000015379	DNAH11	protein_coding	9	90597280	90603517	+	3	2540	100
TCONS_00152930	XLOC_103185	XLOC_103185	novel	2	6374662	6375370	-	2	215	71
TCONS_00295953	XLOC_197116	XLOC_197116	novel	X	38259051	38273234	+	2	1255	129
TCONS_00295954	XLOC_197116	XLOC_197116	novel	X	38259051	38273234	+	3	1338	129
TCONS_00035636	XLOC_025546	XLOC_025546	novel	10	27344	65832	-	2	214	49
TCONS_00062106	XLOC_042168	XLOC_042168	protein_coding	13	31767345	31771206	+	2	1940	510
TCONS_00174953	XLOC_116924	XLOC_116924	novel	3	31874540	31877722	-	2	2273	175
TCONS_00141080	ENSSSCG00000012836	AP2A2	protein_coding	2	580173	584333	+	2	1228	208
TCONS_00134962	ENSSSCG00000026733	HIPK2	protein_coding	18	9940361	9992220	+	5	34268	279
TCONS_00141082	ENSSSCG00000012836	AP2A2	protein_coding	2	580173	597951	+	3	737	120
TCONS_00158085	XLOC_106182	XLOC_106182	novel	2	74180705	74181397	-	2	382	54
TCONS_00304083	ENSSSCG00000050625	-	protein_coding	X	78602442	78719455	-	5	863	194
TCONS_00300645	XLOC_200448	XLOC_200448	novel	X	8839222	8841313	-	2	320	67
TCONS_00083925	ENSSSCG00000009595	-	protein_coding	14	3149367	3186188	+	2	238	42
TCONS_00268103	XLOC_177673	XLOC_177673	novel	8	114096249	114096988	-	2	609	40
TCONS_00177975	ENSSSCG00000008312	DYSF	protein_coding	3	71020614	71081375	-	2	1869	164
TCONS_00080038	ENSSSCG00000011841	SENP5	protein_coding	13	133266961	133269462	-	2	1689	89
TCONS_00226490	ENSSSCG00000002703	TERF2IP	protein_coding	6	11904487	12017441	-	9	956	136
TCONS_00226492	ENSSSCG00000002703	TERF2IP	protein_coding	6	11904487	12019554	-	8	3057	170
TCONS_00085510	ENSSSCG00000009814	ANAPC5	protein_coding	14	31211712	31286508	+	2	286	49
TCONS_00226497	XLOC_150384	XLOC_150384	novel	6	11909416	11918746	-	4	579	108
TCONS_00226496	ENSSSCG00000002703	TERF2IP	protein_coding	6	11907758	12039679	-	8	9551	189
TCONS_00208162	ENSSSCG00000000386	ANKRD52	protein_coding	5	21593579	21663321	-	2	2452	121
TCONS_00302596	XLOC_201888	XLOC_201888	protein_coding	X	45688972	45759762	-	5	2747	163
TCONS_00278993	ENSSSCG00000014828	RAB6A	protein_coding	9	8121534	8122711	-	2	597	72
TCONS_00278992	XLOC_185085	XLOC_185085	protein_coding	9	8107520	8108137	-	2	334	111
TCONS_00091264	ENSSSCG00000038939	-	protein_coding	14	124759810	125108724	+	22	7149	671
TCONS_00088599	XLOC_059966	XLOC_059966	novel	14	77354385	77355727	+	2	273	57
TCONS_00254011	ENSSSCG00000024377	RPS6KA5	protein_coding	7	112591864	112620300	-	2	483	56
TCONS_00254012	ENSSSCG00000024377	RPS6KA5	protein_coding	7	112624377	112681625	-	2	473	67
TCONS_00076062	XLOC_051637	XLOC_051637	protein_coding	13	71972591	71988827	-	2	16133	270
TCONS_00076061	XLOC_051637	XLOC_051637	protein_coding	13	71972591	71988827	-	3	14448	270
TCONS_00244735	ENSSSCG00000002287	MPP5	protein_coding	7	90951058	90969303	+	2	732	68
TCONS_00244730	ENSSSCG00000002285	GPHN	protein_coding	7	90457040	90520191	+	2	17834	132
TCONS_00049024	XLOC_035237	XLOC_035237	protein_coding	12	4439098	4441222	+	2	592	98
TCONS_00037456	XLOC_026727	XLOC_026727	protein_coding	10	31288759	31310778	-	2	370	45
TCONS_00279968	ENSSSCG00000014919	ME3	protein_coding	9	20582830	20593071	-	3	884	119
TCONS_00188981	XLOC_126144	XLOC_126144	protein_coding	4	110187807	110202615	+	2	281	63
TCONS_00019089	XLOC_013755	XLOC_013755	novel	1	52246529	52307890	-	4	437	55
TCONS_00281962	XLOC_187033	XLOC_187033	novel	9	55585528	55586236	-	2	446	107
TCONS_00040543	ENSSSCG00000047553	-	protein_coding	11	12854901	13259156	+	17	2288	304
TCONS_00005809	XLOC_004391	XLOC_004391	novel	1	102027789	102028824	+	2	291	40
TCONS_00156102	XLOC_105163	XLOC_105163	protein_coding	2	57267393	57279830	-	2	6985	285
TCONS_00019086	XLOC_013755	XLOC_013755	protein_coding	1	52235193	52313720	-	7	791	54
TCONS_00287753	XLOC_191168	XLOC_191168	novel	AEMK02000264.1	166953	168062	-	2	265	68
TCONS_00047927	XLOC_034572	XLOC_034572	protein_coding	11	68957136	69026973	-	2	217	55
TCONS_00009116	ENSSSCG00000004893	VPS4B	protein_coding	1	158233051	158234344	+	2	537	157
TCONS_00037189	XLOC_026563	XLOC_026563	protein_coding	10	26636771	26637826	-	2	379	126
TCONS_00151774	XLOC_102613	XLOC_102613	novel	2	147645112	147661990	+	2	16334	156
TCONS_00064428	ENSSSCG00000011645	CEP63	protein_coding	13	75653962	75701410	+	2	337	64
TCONS_00164392	XLOC_110323	XLOC_110323	protein_coding	3	10307146	10309731	+	3	617	160
TCONS_00236887	XLOC_156630	XLOC_156630	protein_coding	6	159017089	159018994	-	2	550	100
TCONS_00064427	ENSSSCG00000011645	CEP63	protein_coding	13	75652159	75657757	+	2	250	43
TCONS_00261416	XLOC_172796	XLOC_172796	protein_coding	8	125252266	125287807	+	3	590	92
TCONS_00171827	XLOC_115103	XLOC_115103	novel	3	121860551	121865786	+	2	240	79
TCONS_00033604	XLOC_024069	XLOC_024069	protein_coding	10	38814657	38844020	+	2	260	66
TCONS_00301216	XLOC_200887	XLOC_200887	novel	X	16243712	16245691	-	2	562	98
TCONS_00267103	ENSSSCG00000009071	JADE1	protein_coding	8	96138999	96199026	-	4	719	114
TCONS_00160677	ENSSSCG00000036520	EFNA5	protein_coding	2	112552960	112640047	-	2	3576	124
TCONS_00211321	XLOC_140813	XLOC_140813	novel	5	72007392	72010322	-	3	256	84
TCONS_00096068	XLOC_064599	XLOC_064599	novel	14	58444548	58447223	-	2	253	70
TCONS_00098519	ENSSSCG00000010433	SGMS1	protein_coding	14	99262410	99455902	-	6	1992	187
TCONS_00258015	XLOC_170212	XLOC_170212	protein_coding	8	66558665	66598224	+	2	202	62
TCONS_00258016	XLOC_170213	XLOC_170213	protein_coding	8	66613271	66614608	+	2	204	67
TCONS_00254908	ENSSSCG00000008724	ACOX3	protein_coding	8	2751062	2752601	+	2	1519	169
TCONS_00043891	XLOC_031480	XLOC_031480	protein_coding	11	429170	446517	-	2	263	63
TCONS_00118389	XLOC_080295	XLOC_080295	protein_coding	16	23759093	23768010	+	2	339	113
TCONS_00192469	ENSSSCG00000006087	CPQ	protein_coding	4	39492369	39549854	-	2	805	92
TCONS_00250573	ENSSSCG00000001869	PEAK1	protein_coding	7	57421754	57477793	-	2	4519	121
TCONS_00250572	ENSSSCG00000001869	PEAK1	protein_coding	7	57343825	57503639	-	5	2981	110
TCONS_00250571	ENSSSCG00000001869	PEAK1	protein_coding	7	57311214	57376441	-	2	11591	116
TCONS_00026507	XLOC_019118	XLOC_019118	protein_coding	1	187366774	187384971	-	4	5892	100
TCONS_00196011	ENSSSCG00000006553	UBAP2L	protein_coding	4	95519176	95530789	-	7	2519	291
TCONS_00026506	XLOC_019118	XLOC_019118	protein_coding	1	187366774	187384966	-	3	5799	100
TCONS_00241816	ENSSSCG00000002629	FBXO9	protein_coding	7	46689762	46736588	+	2	423	67
TCONS_00196016	XLOC_130956	XLOC_130956	protein_coding	4	95635318	95686559	-	2	1248	179
TCONS_00286080	XLOC_189905	XLOC_189905	novel	9	130809503	130813156	-	2	2080	109
TCONS_00136523	XLOC_093211	XLOC_093211	protein_coding	18	42226846	42235426	+	2	1095	206
TCONS_00136525	XLOC_093211	XLOC_093211	novel	18	42227801	42235426	+	2	650	122
TCONS_00136524	XLOC_093211	XLOC_093211	novel	18	42227797	42235426	+	2	658	123
TCONS_00286081	XLOC_189903	XLOC_189903	novel	9	130826439	130829759	-	2	3283	155
TCONS_00091803	ENSSSCG00000010743	BCCIP	protein_coding	14	135101609	135131063	+	11	1555	263
TCONS_00115382	ENSSSCG00000033533	-	protein_coding	15	105885603	105893536	-	3	2401	166
TCONS_00115383	ENSSSCG00000033533	-	protein_coding	15	105885603	105893536	-	3	2389	166
TCONS_00115381	ENSSSCG00000033533	-	protein_coding	15	105885603	105892930	-	2	449	63
TCONS_00060412	ENSSSCG00000011215	OXSM	protein_coding	13	12685940	12812744	+	5	754	94
TCONS_00091806	ENSSSCG00000010743	BCCIP	protein_coding	14	135101609	135131063	+	10	1456	230
TCONS_00050806	XLOC_036117	XLOC_036117	protein_coding	12	22072749	22095018	+	2	285	95
TCONS_00026508	XLOC_019118	XLOC_019118	protein_coding	1	187366774	187384973	-	3	15712	124
TCONS_00032914	XLOC_023624	XLOC_023624	novel	10	25793221	25794354	+	2	737	105
TCONS_00091804	ENSSSCG00000010743	BCCIP	protein_coding	14	135101609	135131063	+	11	1850	257
TCONS_00092610	ENSSSCG00000009629	BIN3	protein_coding	14	6884238	6889733	-	5	1027	128
TCONS_00251192	ENSSSCG00000024517	AKAP6	protein_coding	7	67371174	67462089	-	4	1087	98
TCONS_00251193	ENSSSCG00000024517	AKAP6	protein_coding	7	67413601	67462119	-	2	263	54
TCONS_00094757	XLOC_063876	XLOC_063876	protein_coding	14	43385260	43393003	-	2	1368	94
TCONS_00290246	XLOC_193007	XLOC_193007	protein_coding	AEMK02000452.1	2110168	2128319	-	4	648	160
TCONS_00221721	XLOC_147249	XLOC_147249	novel	6	92336371	92339938	+	2	925	170
TCONS_00277844	ENSSSCG00000015613	C1orf74	protein_coding	9	133231473	133278379	+	7	1424	311
TCONS_00054075	XLOC_037795	XLOC_037795	protein_coding	12	60637054	60637951	+	2	588	130
TCONS_00156760	ENSSSCG00000027903	-	protein_coding	2	62012706	62058236	-	2	659	123
TCONS_00239099	ENSSSCG00000049691	-	protein_coding	7	17278157	17279597	+	2	809	128
TCONS_00239098	ENSSSCG00000049691	-	protein_coding	7	17271941	17560842	+	5	598	93
TCONS_00188219	XLOC_125646	XLOC_125646	protein_coding	4	99711656	99725147	+	2	1669	399
TCONS_00011420	ENSSSCG00000043817	-	protein_coding	1	201331827	201367462	+	2	560	47
TCONS_00277840	ENSSSCG00000015613	C1orf74	protein_coding	9	133231398	133267329	+	7	1474	335
TCONS_00011423	ENSSSCG00000043817	-	protein_coding	1	201336213	201372667	+	2	1164	101
TCONS_00011426	ENSSSCG00000043817	-	protein_coding	1	201343336	201413937	+	2	1055	109
TCONS_00141877	XLOC_096571	XLOC_096571	novel	2	7385906	7390754	+	2	558	81
TCONS_00304850	XLOC_203575	XLOC_203575	protein_coding	X	98524952	98528099	-	2	1424	89
TCONS_00180185	ENSSSCG00000008504	CRIM1	protein_coding	3	103705191	103753823	-	2	26658	174
TCONS_00261504	ENSSSCG00000047675	-	protein_coding	8	128802004	128953347	+	2	1005	200
TCONS_00042855	ENSSSCG00000009492	GPR180	protein_coding	11	63711770	63729852	+	2	446	72
TCONS_00215925	XLOC_144089	XLOC_144089	novel	6	31004939	31012357	+	2	221	52
TCONS_00225389	ENSSSCG00000047500	-	protein_coding	6	169630320	169668780	+	2	658	130
TCONS_00007514	ENSSSCG00000004736	SPTBN5	protein_coding	1	129511241	129514107	+	4	855	199
TCONS_00187149	ENSSSCG00000042048	-	protein_coding	4	91392008	91434219	+	4	3478	119
TCONS_00151178	XLOC_102237	XLOC_102237	protein_coding	2	141280203	141286201	+	2	5944	893
TCONS_00273551	XLOC_181493	XLOC_181493	novel	9	52223981	52232978	+	3	4420	136
TCONS_00263417	ENSSSCG00000023501	CCKAR	protein_coding	8	20134656	20226601	-	3	250	58
TCONS_00035353	XLOC_025333	XLOC_025333	protein_coding	10	65702107	65704864	+	2	336	108
TCONS_00253151	ENSSSCG00000021676	HEATR4	protein_coding	7	96868158	96944265	-	3	773	234
TCONS_00150882	ENSSSCG00000034954	C5orf24	protein_coding	2	137037929	137049449	+	5	971	175
TCONS_00166095	ENSSSCG00000007956	NLRC3	protein_coding	3	38695945	38706387	+	2	230	76
TCONS_00166097	ENSSSCG00000007956	NLRC3	protein_coding	3	38708758	38713609	+	3	384	85
TCONS_00270995	XLOC_179730	XLOC_179730	protein_coding	9	12221752	12272680	+	2	262	59
TCONS_00138571	XLOC_094485	XLOC_094485	novel	18	17835411	17837427	-	2	1897	257
TCONS_00295544	ENSSSCG00000045412	-	protein_coding	X	27895273	29181841	+	46	7432	2257
TCONS_00148391	ENSSSCG00000014146	RASA1	protein_coding	2	94850073	94904662	+	2	3080	84
TCONS_00287217	XLOC_190756	XLOC_190756	novel	AEMK02000213.1	345350	349764	+	3	639	165
TCONS_00030454	XLOC_021941	XLOC_021941	protein_coding	1	265959686	266028369	-	2	947	145
TCONS_00064169	XLOC_043336	XLOC_043336	protein_coding	13	72573303	72575717	+	2	1600	141
TCONS_00262231	XLOC_173241	XLOC_173241	novel	8	460713	473152	-	2	233	77
TCONS_00262310	XLOC_173296	XLOC_173296	novel	8	953514	955527	-	2	549	106
TCONS_00269194	XLOC_178595	XLOC_178595	novel	8	127116766	127117296	-	2	323	71
TCONS_00262311	ENSSSCG00000008681	NELFA	protein_coding	8	960017	1032469	-	2	1396	203
TCONS_00050237	ENSSSCG00000017340	DCAKD	protein_coding	12	18344084	18350909	+	2	6419	201
TCONS_00228044	XLOC_151362	XLOC_151362	novel	6	36294580	36300816	-	3	820	82
TCONS_00228045	XLOC_151362	XLOC_151362	novel	6	36294580	36300816	-	2	539	69
TCONS_00228047	XLOC_151362	XLOC_151362	novel	6	36299885	36300816	-	2	482	64
TCONS_00249275	ENSSSCG00000001621	TFEB	protein_coding	7	36903180	36920875	-	2	2853	142
TCONS_00037862	XLOC_027006	XLOC_027006	novel	10	40881223	40885183	-	2	1343	113
TCONS_00119292	ENSSSCG00000030186	KIF2A	protein_coding	16	41006292	41021838	+	2	1149	61
TCONS_00241251	XLOC_159454	XLOC_159454	protein_coding	7	36877177	36920888	+	2	537	178
TCONS_00253687	XLOC_167076	XLOC_167076	novel	7	103960260	103962783	-	2	1195	162
TCONS_00006645	ENSSSCG00000004603	RFX7	protein_coding	1	115735173	115819402	+	3	916	82
TCONS_00149661	XLOC_101177	XLOC_101177	protein_coding	2	112488923	112535821	+	3	613	110
TCONS_00208371	ENSSSCG00000026498	-	protein_coding	5	22607145	22693214	-	2	458	116
TCONS_00208372	ENSSSCG00000026498	-	protein_coding	5	22642670	22668524	-	3	5778	106
TCONS_00208373	ENSSSCG00000026498	-	protein_coding	5	22653729	22677457	-	2	551	63
TCONS_00184404	ENSSSCG00000006074	STK3	protein_coding	4	38172286	38227142	+	2	1651	126
TCONS_00184402	ENSSSCG00000006074	STK3	protein_coding	4	38034376	38072930	+	2	323	107
TCONS_00211130	ENSSSCG00000039474	FBXL14	protein_coding	5	68627153	68720258	-	3	1009	332
TCONS_00147712	ENSSSCG00000035355	F2R	protein_coding	2	85641474	85643139	+	2	1464	193
TCONS_00147711	ENSSSCG00000014088	IQGAP2	protein_coding	2	85593895	85600846	+	2	359	98
TCONS_00214329	ENSSSCG00000039218	SLC38A8	protein_coding	6	4598716	4601790	+	4	901	223
TCONS_00210526	ENSSSCG00000032804	BORCS5	protein_coding	5	60035320	60072940	-	4	408	89
TCONS_00250010	XLOC_164762	XLOC_164762	protein_coding	7	48967534	49010545	-	3	209	55
TCONS_00247706	XLOC_163544	XLOC_163544	protein_coding	7	20998952	21001929	-	2	671	173
TCONS_00247707	XLOC_163544	XLOC_163544	protein_coding	7	20998952	21003083	-	2	1843	147
TCONS_00142132	XLOC_096661	XLOC_096661	novel	2	9068542	9072293	+	2	2620	161
TCONS_00017264	XLOC_012284	XLOC_012284	protein_coding	1	22240657	22285814	-	2	471	144
TCONS_00292530	XLOC_194678	XLOC_194678	novel	AEMK02000639.1	20499	27153	+	2	441	147
TCONS_00216787	ENSSSCG00000002923	WDR62	protein_coding	6	45418913	45422197	+	2	863	177
TCONS_00258227	ENSSSCG00000008966	PARM1	protein_coding	8	70864946	70943667	+	2	202	66
TCONS_00189135	XLOC_126221	XLOC_126221	novel	4	111727278	111806126	+	3	391	79
TCONS_00233327	XLOC_154244	XLOC_154244	protein_coding	6	88715477	88717268	-	3	1311	183
TCONS_00287102	ENSSSCG00000038322	-	protein_coding	AEMK02000203.1	26625	43714	+	2	925	143
TCONS_00041003	XLOC_029246	XLOC_029246	protein_coding	11	15566622	15607909	+	2	1414	173
TCONS_00276049	ENSSSCG00000045337	-	protein_coding	9	99632771	99750608	+	6	1279	127
TCONS_00226536	ENSSSCG00000002703	TERF2IP	protein_coding	6	11998707	12039679	-	5	8649	189
TCONS_00226537	ENSSSCG00000002703	TERF2IP	protein_coding	6	11998707	12046423	-	5	3427	100
TCONS_00226535	ENSSSCG00000002703	TERF2IP	protein_coding	6	11998707	12019554	-	4	3078	170
TCONS_00226538	ENSSSCG00000002703	TERF2IP	protein_coding	6	11998707	12047233	-	6	1115	93
TCONS_00052563	ENSSSCG00000017795	NSRP1	protein_coding	12	46211525	46221154	+	2	2635	89
TCONS_00299311	XLOC_199500	XLOC_199500	protein_coding	X	110864923	110890258	+	3	581	126
TCONS_00293119	XLOC_195121	XLOC_195121	protein_coding	AEMK02000682.1	965529	968034	+	2	2384	357
TCONS_00100642	ENSSSCG00000031345	INSYN2A	protein_coding	14	136412079	136707146	-	15	1401	466
TCONS_00248638	XLOC_163903	XLOC_163903	novel	7	27115087	27121441	-	2	202	66
TCONS_00091010	ENSSSCG00000010625	SMC3	protein_coding	14	120990367	121087189	+	2	14460	137
TCONS_00054809	XLOC_038189	XLOC_038189	protein_coding	12	4526099	4529453	-	3	755	183
TCONS_00054808	XLOC_038189	XLOC_038189	protein_coding	12	4526099	4527024	-	2	588	158
TCONS_00082084	XLOC_056085	XLOC_056085	protein_coding	13	173593468	173635001	-	6	2454	147
TCONS_00082082	XLOC_056085	XLOC_056085	novel	13	173593468	173601489	-	3	4422	147
TCONS_00082083	XLOC_056085	XLOC_056085	protein_coding	13	173593468	173634970	-	6	5649	147
TCONS_00082081	XLOC_056085	XLOC_056085	novel	13	173593468	173601489	-	2	7595	147
TCONS_00201974	XLOC_134609	XLOC_134609	novel	5	39913056	39915260	+	2	249	83
TCONS_00180409	ENSSSCG00000025901	LCLAT1	protein_coding	3	108740849	108791154	-	2	2723	119
TCONS_00239241	XLOC_158286	XLOC_158286	novel	7	17589650	17590145	+	2	211	43
TCONS_00163865	XLOC_110078	XLOC_110078	protein_coding	3	6295662	6296215	+	2	383	115
TCONS_00239245	XLOC_158290	XLOC_158290	novel	7	17593950	17636144	+	2	1510	89
TCONS_00040751	XLOC_029055	XLOC_029055	novel	11	13516480	13558425	+	2	640	132
TCONS_00166568	XLOC_111482	XLOC_111482	protein_coding	3	41264921	41286381	+	2	925	91
TCONS_00189835	ENSSSCG00000022534	ZNF644	protein_coding	4	125686077	125798051	+	7	6276	193
TCONS_00200000	ENSSSCG00000000199	SPATS2	protein_coding	5	15364172	15394562	+	2	284	74
TCONS_00168725	XLOC_112811	XLOC_112811	novel	3	74195782	74200255	+	2	3029	121
TCONS_00259685	XLOC_171459	XLOC_171459	novel	8	91971848	92023492	+	2	239	79
TCONS_00192079	XLOC_128229	XLOC_128229	novel	4	32310432	32437318	-	2	263	50
TCONS_00004434	ENSSSCG00000004405	FIG4	protein_coding	1	75652643	75697344	+	2	285	71
TCONS_00120284	ENSSSCG00000017006	LCP2	protein_coding	16	53697020	53701206	+	2	3437	150
TCONS_00043955	ENSSSCG00000009268	CRYL1	protein_coding	11	845342	849328	-	3	1472	157
TCONS_00197003	ENSSSCG00000034581	LRIG2	protein_coding	4	107399148	107413387	-	2	1136	77
TCONS_00197005	ENSSSCG00000034581	LRIG2	protein_coding	4	107486303	107511295	-	3	965	70
TCONS_00197004	ENSSSCG00000034581	LRIG2	protein_coding	4	107486303	107493964	-	3	1027	70
TCONS_00191257	XLOC_127554	XLOC_127554	protein_coding	4	15730235	15735052	-	3	716	108
TCONS_00295337	ENSSSCG00000022240	POLA1	protein_coding	X	20851467	20941643	+	2	300	54
TCONS_00297055	XLOC_197909	XLOC_197909	novel	X	57035846	57073553	+	2	257	57
TCONS_00191259	XLOC_127554	XLOC_127554	protein_coding	4	15740864	15797551	-	5	3865	188
TCONS_00281397	ENSSSCG00000015099	BCL9L	protein_coding	9	46168160	46174888	-	2	862	266
TCONS_00281396	ENSSSCG00000015099	BCL9L	protein_coding	9	46163039	46174935	-	4	1772	237
TCONS_00000554	XLOC_000370	XLOC_000370	novel	1	7615004	7620372	+	3	396	85
TCONS_00125074	ENSSSCG00000051676	-	protein_coding	16	67481032	67720577	-	2	1456	201
TCONS_00281398	ENSSSCG00000015099	BCL9L	protein_coding	9	46169705	46174947	-	2	1204	238
TCONS_00213792	XLOC_142679	XLOC_142679	novel	6	348935	351765	+	3	341	113
TCONS_00021429	XLOC_015617	XLOC_015617	novel	1	95347887	95349196	-	2	535	67
TCONS_00078156	XLOC_053243	XLOC_053243	novel	13	102538030	102625618	-	2	202	67
TCONS_00096543	XLOC_064894	XLOC_064894	protein_coding	14	65861569	65862311	-	2	328	47
TCONS_00024172	XLOC_017423	XLOC_017423	novel	1	138607278	138613268	-	2	235	62
TCONS_00170924	XLOC_114376	XLOC_114376	protein_coding	3	112049987	112052582	+	2	2406	135
TCONS_00279271	XLOC_185250	XLOC_185250	novel	9	10833022	10839670	-	3	506	161
TCONS_00274602	ENSSSCG00000015307	CDK14	protein_coding	9	70678144	70747143	+	3	744	202
TCONS_00173323	ENSSSCG00000007671	TFR2	protein_coding	3	8578231	8578884	-	2	479	87
TCONS_00016656	ENSSSCG00000028974	UST	protein_coding	1	16920131	17115463	-	2	309	103
TCONS_00216145	ENSSSCG00000037263	SIAH1	protein_coding	6	36296264	36382267	+	2	1044	98
TCONS_00253116	XLOC_166678	XLOC_166678	protein_coding	7	96461515	96487292	-	2	214	49
TCONS_00016301	ENSSSCG00000004064	ARID1B	protein_coding	1	10090368	10140210	-	2	852	109
TCONS_00016302	ENSSSCG00000004064	ARID1B	protein_coding	1	10140674	10235671	-	3	2669	138
TCONS_00222731	ENSSSCG00000003718	TAF4B	protein_coding	6	110870168	110887374	+	2	2353	90
TCONS_00014776	ENSSSCG00000005587	NEK6	protein_coding	1	265077588	265080023	+	2	1155	152
TCONS_00155660	XLOC_104858	XLOC_104858	novel	2	48619240	48622929	-	2	225	56
TCONS_00211495	ENSSSCG00000034491	PRICKLE1	protein_coding	5	73701274	73755406	-	2	1561	163
TCONS_00115245	ENSSSCG00000016098	ORC2	protein_coding	15	104636705	104678288	-	2	2279	94
TCONS_00115710	ENSSSCG00000022830	KANSL1L	protein_coding	15	112725595	112784055	-	2	3305	99
TCONS_00217894	ENSSSCG00000022302	BICRA	protein_coding	6	53328529	53364086	+	2	739	84
TCONS_00247088	ENSSSCG00000046784	-	protein_coding	7	9591788	9611542	-	2	363	120
TCONS_00006075	XLOC_004597	XLOC_004597	protein_coding	1	107388141	107447791	+	2	304	89
TCONS_00241064	ENSSSCG00000039952	ZFAND3	protein_coding	7	33390636	33616837	+	2	4123	153
TCONS_00240268	ENSSSCG00000001414	-	protein_coding	7	23777127	23780830	+	4	1785	374
TCONS_00206230	XLOC_137609	XLOC_137609	protein_coding	5	103267986	103268521	+	2	416	105
TCONS_00216200	ENSSSCG00000022333	C16orf87	protein_coding	6	37723493	37754777	+	3	1089	162
TCONS_00293601	XLOC_195365	XLOC_195365	novel	AEMK02000682.1	1445528	1446617	-	2	237	79
TCONS_00100299	ENSSSCG00000010681	SFXN4	protein_coding	14	129023393	129034324	-	4	400	120
TCONS_00131858	ENSSSCG00000007166	PTPRA	protein_coding	17	32690221	32696248	-	2	2776	80
TCONS_00131859	ENSSSCG00000007166	PTPRA	protein_coding	17	32788477	32797104	-	3	467	102
TCONS_00280046	XLOC_185829	XLOC_185829	protein_coding	9	22603591	22623860	-	2	16617	167
TCONS_00280044	XLOC_185829	XLOC_185829	protein_coding	9	22566408	22623860	-	2	24822	167
TCONS_00182913	XLOC_122162	XLOC_122162	novel	4	12414237	12434642	+	2	312	72
TCONS_00247886	ENSSSCG00000044574	-	protein_coding	7	22824412	22827967	-	7	1777	305
TCONS_00131857	ENSSSCG00000007166	PTPRA	protein_coding	17	32649204	32667740	-	2	827	112
TCONS_00285676	XLOC_189678	XLOC_189678	novel	9	123727996	123750594	-	3	18167	145
TCONS_00285675	XLOC_189678	XLOC_189678	novel	9	123727996	123750594	-	2	22572	145
TCONS_00145386	ENSSSCG00000013784	DNAJB1	protein_coding	2	64728621	64760902	+	5	8413	203
TCONS_00061891	XLOC_042059	XLOC_042059	protein_coding	13	29977609	29996274	+	2	284	94
TCONS_00032101	XLOC_023101	XLOC_023101	novel	10	13646596	13647972	+	2	485	120
TCONS_00075607	ENSSSCG00000011568	GHRL	protein_coding	13	66315542	66324641	-	3	1167	118
TCONS_00275000	XLOC_182406	XLOC_182406	novel	9	77270123	77271132	+	2	501	94
TCONS_00046208	ENSSSCG00000034156	GTF2F2	protein_coding	11	22143499	22144954	-	2	647	150
TCONS_00046209	XLOC_033156	XLOC_033156	novel	11	22196326	22197427	-	2	797	62
TCONS_00101730	XLOC_068332	XLOC_068332	novel	15	13411907	13413394	+	2	1391	64
TCONS_00054247	ENSSSCG00000034696	-	protein_coding	12	75030	132234	-	5	1189	201
TCONS_00031131	XLOC_022307	XLOC_022307	novel	1	273899703	273902611	-	3	514	121
TCONS_00167577	ENSSSCG00000008192	TMEM131	protein_coding	3	56277143	56288115	+	2	4180	315
TCONS_00295971	ENSSSCG00000042346	-	protein_coding	X	39047412	39144360	+	7	827	275
TCONS_00289990	XLOC_192875	XLOC_192875	protein_coding	AEMK02000452.1	3289579	3292566	+	2	451	150
TCONS_00276921	ENSSSCG00000015504	CACYBP	protein_coding	9	117099866	117137126	+	3	842	135
TCONS_00062127	ENSSSCG00000011376	IHO1	protein_coding	13	31810166	31819893	+	2	359	65
TCONS_00184870	ENSSSCG00000006127	NBN	protein_coding	4	46887832	46912289	+	6	2013	635
TCONS_00276358	XLOC_183397	XLOC_183397	protein_coding	9	106116437	106123721	+	2	1171	69
TCONS_00109440	XLOC_073943	XLOC_073943	novel	15	139552773	139557544	+	2	787	143
TCONS_00083903	XLOC_057433	XLOC_057433	novel	14	2563237	2566320	+	2	298	64
TCONS_00244533	ENSSSCG00000002260	-	protein_coding	7	87877369	87911808	+	2	19388	164
TCONS_00244530	ENSSSCG00000002260	-	protein_coding	7	87857949	87911808	+	2	19383	164
TCONS_00237574	ENSSSCG00000040559	ZNF691	protein_coding	6	168575415	168596352	-	2	4322	101
TCONS_00117657	ENSSSCG00000016781	TRIO	protein_coding	16	3501205	3576769	+	2	820	58
TCONS_00195776	XLOC_130869	XLOC_130869	novel	4	94024420	94025860	-	2	235	78
TCONS_00246028	XLOC_162403	XLOC_162403	novel	7	115259561	115278913	+	5	4881	212
TCONS_00246029	XLOC_162403	XLOC_162403	novel	7	115259561	115278913	+	2	9758	212
TCONS_00012532	XLOC_009122	XLOC_009122	novel	1	224945620	224946521	+	2	245	57
TCONS_00303710	XLOC_202721	XLOC_202721	protein_coding	X	62002629	62079795	-	3	305	73
TCONS_00208631	XLOC_138922	XLOC_138922	novel	5	27832824	27833755	-	2	558	114
TCONS_00085538	ENSSSCG00000009818	IFT81	protein_coding	14	31428072	31453778	+	7	572	190
TCONS_00219868	ENSSSCG00000003398	UBE4B	protein_coding	6	70294878	70358779	+	2	4811	140
TCONS_00181331	XLOC_121149	XLOC_121149	novel	3	121856753	121858438	-	4	273	78
TCONS_00181335	XLOC_121151	XLOC_121151	protein_coding	3	122133914	122144229	-	2	319	106
TCONS_00306842	XLOC_205019	XLOC_205019	novel	Y	42309852	42314652	+	2	799	218
TCONS_00239823	ENSSSCG00000033672	H1-4	protein_coding	7	20789063	20863367	+	2	407	135
TCONS_00220284	ENSSSCG00000034484	SPEN	protein_coding	6	74973791	75049654	+	2	2220	87
TCONS_00163055	XLOC_109514	XLOC_109514	protein_coding	2	150814755	150827162	-	3	7580	209
TCONS_00147049	ENSSSCG00000040083	-	protein_coding	2	77841286	77844030	+	2	1144	130
TCONS_00163053	XLOC_109514	XLOC_109514	protein_coding	2	150814755	150827036	-	2	8277	209
TCONS_00035900	ENSSSCG00000010814	ESRRG	protein_coding	10	7008729	7041189	-	2	943	106
TCONS_00166711	XLOC_111542	XLOC_111542	novel	3	42460792	42473305	+	2	226	75
TCONS_00202893	XLOC_135212	XLOC_135212	novel	5	59586933	59599566	+	2	288	80
TCONS_00056871	ENSSSCG00000038057	TAC4	protein_coding	12	26015176	26024682	-	4	723	118
TCONS_00104907	XLOC_070852	XLOC_070852	protein_coding	15	71761477	71762780	+	2	270	89
TCONS_00175141	ENSSSCG00000007917	RBFOX1	protein_coding	3	35221965	35326197	-	2	603	116
TCONS_00011816	ENSSSCG00000005191	MPDZ	protein_coding	1	209201722	209204236	+	2	1329	113
TCONS_00111718	ENSSSCG00000015807	ADAM32	protein_coding	15	47388300	47416461	-	7	866	151
TCONS_00301571	ENSSSCG00000033979	KLHL34	protein_coding	X	17823644	17862350	-	2	13449	162
TCONS_00111717	ENSSSCG00000015807	ADAM32	protein_coding	15	47388300	47416406	-	6	772	138
TCONS_00134016	ENSSSCG00000007539	RBBP8NL	protein_coding	17	61788467	61794352	-	2	791	185
TCONS_00171801	ENSSSCG00000008617	CYRIA	protein_coding	3	120968048	121015524	+	3	1302	130
TCONS_00299876	ENSSSCG00000040446	-	protein_coding	X	121621372	121628648	+	2	4045	294
TCONS_00299879	ENSSSCG00000040446	-	protein_coding	X	121621372	121628648	+	6	4469	455
TCONS_00299878	ENSSSCG00000040446	-	protein_coding	X	121621372	121628648	+	3	3406	274
TCONS_00227158	ENSSSCG00000002805	CFAP20	protein_coding	6	19890877	19904991	-	4	1293	220
TCONS_00227157	ENSSSCG00000002805	CFAP20	protein_coding	6	19890877	19901936	-	2	1021	216
TCONS_00227155	ENSSSCG00000002805	CFAP20	protein_coding	6	19856352	19866576	-	2	239	79
TCONS_00267169	ENSSSCG00000034280	LARP1B	protein_coding	8	96810545	96839553	-	2	711	107
TCONS_00112627	ENSSSCG00000015886	ITGB6	protein_coding	15	67169189	67177028	-	2	2833	101
TCONS_00055525	ENSSSCG00000017273	PSMD12	protein_coding	12	13741215	13742669	-	3	999	218
TCONS_00178736	XLOC_119199	XLOC_119199	novel	3	85519009	85519323	-	2	226	47
TCONS_00055521	XLOC_038590	XLOC_038590	novel	12	13678059	13680726	-	2	417	120
TCONS_00058800	ENSSSCG00000036915	C17orf107	protein_coding	12	52012684	52015151	-	5	626	208
TCONS_00096732	ENSSSCG00000010226	JMJD1C	protein_coding	14	66964913	67068351	-	8	3006	429
TCONS_00175499	ENSSSCG00000008058	KCTD5	protein_coding	3	39403985	39410001	-	3	3021	252
TCONS_00301712	ENSSSCG00000012182	PCYT1B	protein_coding	X	20680995	20714456	-	3	634	136
TCONS_00236768	XLOC_156559	XLOC_156559	protein_coding	6	156937406	156965472	-	2	255	82
TCONS_00116299	XLOC_078714	XLOC_078714	novel	15	122993669	122996891	-	2	904	96
TCONS_00016533	ENSSSCG00000004093	IYD	protein_coding	1	15776124	15779366	-	2	667	150
TCONS_00219687	XLOC_146159	XLOC_146159	novel	6	68707217	68717750	+	4	1814	113
TCONS_00004089	XLOC_003074	XLOC_003074	protein_coding	1	71103455	71105052	+	2	424	141
TCONS_00253324	ENSSSCG00000002378	MLH3	protein_coding	7	98229041	98249234	-	3	747	94
TCONS_00016539	XLOC_011692	XLOC_011692	novel	1	15840416	15854438	-	3	2695	121
TCONS_00016538	XLOC_011692	XLOC_011692	novel	1	15840416	15843863	-	2	1511	79
TCONS_00101857	ENSSSCG00000030013	-	protein_coding	15	16071085	16206478	+	14	2426	513
TCONS_00178782	XLOC_119201	XLOC_119201	protein_coding	3	85595779	85649776	-	3	294	53
TCONS_00178788	XLOC_119201	XLOC_119201	protein_coding	3	85622052	85649800	-	5	2530	119
TCONS_00165069	ENSSSCG00000007815	GTF3C1	protein_coding	3	19337126	19418168	+	2	203	67
TCONS_00281492	ENSSSCG00000015120	USP2	protein_coding	9	46582169	46588202	-	2	852	122
TCONS_00287527	ENSSSCG00000000220	POU6F1	protein_coding	AEMK02000258.1	203741	221000	+	2	309	102
TCONS_00040697	ENSSSCG00000047553	-	protein_coding	11	13223249	13259156	+	21	5361	797
TCONS_00150495	ENSSSCG00000046127	-	protein_coding	2	130050912	130072461	+	6	1090	146
TCONS_00068752	ENSSSCG00000011899	CD80	protein_coding	13	140664039	140729441	+	3	2489	115
TCONS_00068751	XLOC_046681	XLOC_046681	protein_coding	13	140656624	140658401	+	2	235	78
TCONS_00277725	XLOC_184268	XLOC_184268	protein_coding	9	131002506	131018120	+	2	833	89
TCONS_00032632	XLOC_023472	XLOC_023472	protein_coding	10	23017965	23075833	+	2	291	46
TCONS_00020101	ENSSSCG00000004364	HACE1	protein_coding	1	71103306	71105012	-	2	533	158
TCONS_00143358	ENSSSCG00000013316	WT1	protein_coding	2	28378821	28495450	+	3	206	68
TCONS_00143356	ENSSSCG00000026433	CCDC73	protein_coding	2	28255288	28282904	+	12	1424	406
TCONS_00148877	XLOC_100480	XLOC_100480	protein_coding	2	102993107	103140623	+	3	262	65
TCONS_00099533	XLOC_066813	XLOC_066813	novel	14	114182189	114194448	-	2	1245	138
TCONS_00173405	ENSSSCG00000038901	CLDN15	protein_coding	3	8945243	8947299	-	2	610	88
TCONS_00100450	XLOC_067446	XLOC_067446	protein_coding	14	132566613	132607405	-	3	1055	99
TCONS_00100451	XLOC_067447	XLOC_067447	protein_coding	14	132582484	132604566	-	2	371	88
TCONS_00261696	ENSSSCG00000009226	KLHL8	protein_coding	8	131634162	131660735	+	2	410	136
TCONS_00261697	ENSSSCG00000009226	KLHL8	protein_coding	8	131634162	131668233	+	3	635	109
TCONS_00028697	XLOC_020780	XLOC_020780	protein_coding	1	236264401	236266773	-	2	2222	142
TCONS_00131993	ENSSSCG00000038854	PSMF1	protein_coding	17	34126491	34157355	-	2	1403	99
TCONS_00028698	XLOC_020780	XLOC_020780	protein_coding	1	236264401	236280877	-	2	1949	142
TCONS_00127402	ENSSSCG00000028004	RIN2	protein_coding	17	27807244	27856238	+	2	560	158
TCONS_00011442	XLOC_008301	XLOC_008301	protein_coding	1	201378743	201408453	+	2	230	46
TCONS_00299880	ENSSSCG00000040446	-	protein_coding	X	121621372	121628648	+	4	3119	274
TCONS_00232792	ENSSSCG00000038619	PAFAH2	protein_coding	6	83426469	83456965	-	2	1078	121
TCONS_00004453	XLOC_003327	XLOC_003327	protein_coding	1	76416926	76428805	+	2	247	80
TCONS_00000942	XLOC_000657	XLOC_000657	protein_coding	1	14490582	14514536	+	2	444	147
TCONS_00294032	XLOC_195641	XLOC_195641	novel	AEMK02000698.1	1570408	1589877	-	7	913	120
TCONS_00205845	XLOC_137311	XLOC_137311	novel	5	93442536	93443551	+	2	840	113
TCONS_00205844	XLOC_137311	XLOC_137311	novel	5	93442386	93445026	+	2	392	71
TCONS_00115900	ENSSSCG00000016164	IKZF2	protein_coding	15	115620199	115676768	-	5	4885	157
TCONS_00115901	ENSSSCG00000016164	IKZF2	protein_coding	15	115620199	115677477	-	4	4744	157
TCONS_00215948	XLOC_144105	XLOC_144105	novel	6	31668515	31670257	+	2	1299	73
TCONS_00151158	ENSSSCG00000014343	-	protein_coding	2	141179564	141188127	+	5	2858	120
TCONS_00012230	XLOC_008861	XLOC_008861	novel	1	219288681	219334781	+	6	1321	118
TCONS_00012231	XLOC_008861	XLOC_008861	novel	1	219288681	219388942	+	11	11833	125
TCONS_00065308	XLOC_044164	XLOC_044164	novel	13	90349361	90369659	+	2	235	41
TCONS_00172751	XLOC_115692	XLOC_115692	protein_coding	3	3800094	3800878	-	2	367	122
TCONS_00073730	XLOC_050091	XLOC_050091	protein_coding	13	32444933	32471656	-	3	414	82
TCONS_00189326	ENSSSCG00000006857	COL11A1	protein_coding	4	115840113	115853853	+	3	208	49
TCONS_00034825	XLOC_024964	XLOC_024964	protein_coding	10	56430209	56447352	+	4	1496	197
TCONS_00127716	ENSSSCG00000007168	PCED1A	protein_coding	17	32825998	32827317	+	2	1016	188
TCONS_00079740	XLOC_054434	XLOC_054434	novel	13	126895747	126943384	-	6	1173	69
TCONS_00237967	XLOC_157281	XLOC_157281	novel	7	490246	491973	+	2	396	120
TCONS_00079746	XLOC_054442	XLOC_054442	novel	13	126951379	126995799	-	3	427	79
TCONS_00232305	ENSSSCG00000003488	UBR4	protein_coding	6	77564194	77570055	-	3	5594	257
TCONS_00265861	XLOC_175943	XLOC_175943	novel	8	72531207	72537714	-	2	6180	155
TCONS_00274011	ENSSSCG00000015256	JAM3	protein_coding	9	60736266	60738924	+	3	644	114
TCONS_00051523	ENSSSCG00000017601	TOM1L1	protein_coding	12	31228184	31245083	+	2	512	109
TCONS_00059735	ENSSSCG00000018049	SLC5A10	protein_coding	12	60362141	60400808	-	2	459	95
TCONS_00211688	XLOC_141104	XLOC_141104	novel	5	77378104	77379315	-	3	674	50
TCONS_00056515	XLOC_039082	XLOC_039082	protein_coding	12	22709601	22711165	-	2	281	93
TCONS_00211687	XLOC_141104	XLOC_141104	novel	5	77378104	77379315	-	2	990	76
TCONS_00050210	ENSSSCG00000017340	DCAKD	protein_coding	12	18203890	18350909	+	2	13121	201
TCONS_00289367	XLOC_192430	XLOC_192430	novel	AEMK02000425.1	145994	149634	-	2	302	100
TCONS_00176438	ENSSSCG00000008123	ARID5A	protein_coding	3	46691063	46714122	-	2	4806	108
TCONS_00176430	XLOC_117710	XLOC_117710	novel	3	46603915	46610058	-	2	610	116
TCONS_00045614	XLOC_032729	XLOC_032729	protein_coding	11	15786792	15788027	-	3	389	75
TCONS_00269960	XLOC_179146	XLOC_179146	novel	8	138637408	138646490	-	3	365	66
TCONS_00195616	XLOC_130788	XLOC_130788	protein_coding	4	92305362	92306890	-	2	301	71
TCONS_00113503	XLOC_076717	XLOC_076717	protein_coding	15	81935581	81954801	-	6	2337	212
TCONS_00113506	XLOC_076718	XLOC_076718	novel	15	81974042	81979383	-	4	3932	278
TCONS_00113507	XLOC_076718	XLOC_076718	novel	15	81974042	81979383	-	4	2922	230
TCONS_00208828	XLOC_139100	XLOC_139100	novel	5	30176256	30178143	-	2	287	48
TCONS_00113508	XLOC_076718	XLOC_076718	novel	15	81974042	81979383	-	5	3497	262
TCONS_00113509	XLOC_076718	XLOC_076718	novel	15	81974042	81987706	-	4	2265	256
TCONS_00013548	ENSSSCG00000005388	INVS	protein_coding	1	242082928	242091187	+	4	501	167
TCONS_00292516	XLOC_194665	XLOC_194665	novel	AEMK02000636.1	784	60975	-	2	283	94
TCONS_00193610	XLOC_129439	XLOC_129439	novel	4	63707112	63709692	-	2	947	97
TCONS_00193611	XLOC_129439	XLOC_129439	protein_coding	4	63707112	63710201	-	3	664	80
TCONS_00292513	XLOC_194663	XLOC_194663	novel	AEMK02000636.1	784	59668	+	2	289	90
TCONS_00144186	ENSSSCG00000013405	EIF4G2	protein_coding	2	48700656	48729775	+	14	2407	353
TCONS_00144187	ENSSSCG00000020720	IRAG1	protein_coding	2	48745371	48796582	+	3	731	115
TCONS_00032375	XLOC_023279	XLOC_023279	novel	10	17524355	17525100	+	2	233	58
TCONS_00158439	ENSSSCG00000038827	-	protein_coding	2	76913886	76923435	-	6	2615	472
TCONS_00179000	XLOC_119417	XLOC_119417	protein_coding	3	89724884	89826709	-	2	220	49
TCONS_00233309	XLOC_154238	XLOC_154238	protein_coding	6	88604081	88691306	-	2	3336	137
TCONS_00236159	ENSSSCG00000003805	PDE4B	protein_coding	6	146273140	146549428	-	5	2242	145
TCONS_00287126	XLOC_190730	XLOC_190730	novel	AEMK02000205.1	3649	6686	+	2	229	70
TCONS_00036460	XLOC_026149	XLOC_026149	novel	10	13646596	13647732	-	2	245	81
TCONS_00283401	XLOC_188047	XLOC_188047	novel	9	78527628	78530217	-	2	551	81
TCONS_00287128	XLOC_190732	XLOC_190732	novel	AEMK02000205.1	16003	19451	+	2	372	102
TCONS_00287129	XLOC_190732	XLOC_190732	novel	AEMK02000205.1	16014	20199	+	2	1103	291
TCONS_00169036	XLOC_113064	XLOC_113064	novel	3	78049683	78053480	+	2	3546	81
TCONS_00262159	XLOC_173203	XLOC_173203	novel	8	8216	12518	-	3	637	212
TCONS_00072128	ENSSSCG00000011199	TBC1D5	protein_coding	13	4610546	4738397	-	3	3924	86
TCONS_00226516	XLOC_150401	XLOC_150401	novel	6	11967455	11970918	-	2	3383	150
TCONS_00236484	ENSSSCG00000023243	NFIA	protein_coding	6	150829138	150845238	-	2	9739	167
TCONS_00072125	ENSSSCG00000011199	TBC1D5	protein_coding	13	4453052	4521835	-	3	7211	124
TCONS_00221889	ENSSSCG00000003654	MACF1	protein_coding	6	94960409	94965142	+	3	603	122
TCONS_00165299	ENSSSCG00000046747	-	protein_coding	3	25122183	25210807	+	3	6135	121
TCONS_00005985	ENSSSCG00000004538	WDR7	protein_coding	1	106135169	106190937	+	2	242	51
TCONS_00221887	ENSSSCG00000003654	MACF1	protein_coding	6	94951017	95009696	+	2	2187	206
TCONS_00131232	XLOC_089790	XLOC_089790	novel	17	24850459	24857916	-	3	998	86
TCONS_00268668	ENSSSCG00000039327	DAPP1	protein_coding	8	120625519	120642863	-	6	1608	103
TCONS_00219306	ENSSSCG00000034013	TMEM88B	protein_coding	6	63686325	63687859	+	2	465	121
TCONS_00268667	ENSSSCG00000037551	-	protein_coding	8	120567355	120613296	-	5	1112	255
TCONS_00262676	XLOC_173515	XLOC_173515	novel	8	7890841	7925787	-	2	248	53
TCONS_00212469	ENSSSCG00000000910	CRADD	protein_coding	5	89238792	89262069	-	2	8241	238
TCONS_00212468	ENSSSCG00000000910	CRADD	protein_coding	5	89238792	89247631	-	3	4011	171
TCONS_00272186	XLOC_180592	XLOC_180592	novel	9	36273490	36284304	+	3	694	107
TCONS_00251746	XLOC_165852	XLOC_165852	novel	7	75638685	75639367	-	2	454	102
TCONS_00099013	ENSSSCG00000010494	SORBS1	protein_coding	14	107095272	107148279	-	3	1991	149
TCONS_00248610	ENSSSCG00000001485	MLIP	protein_coding	7	26656561	26687487	-	2	1116	69
TCONS_00099015	ENSSSCG00000010495	ALDH18A1	protein_coding	14	107160518	107210091	-	2	244	51
TCONS_00099017	XLOC_066562	XLOC_066562	novel	14	107226550	107230693	-	2	3833	141
TCONS_00240950	XLOC_159259	XLOC_159259	protein_coding	7	32246461	32281504	+	2	223	49
TCONS_00224617	ENSSSCG00000003854	ECHDC2	protein_coding	6	159326150	159349471	+	4	3584	189
TCONS_00091038	ENSSSCG00000010627	PDCD4	protein_coding	14	121276932	121337516	+	2	15938	177
TCONS_00106992	ENSSSCG00000016092	SGO2	protein_coding	15	104099384	104109372	+	2	344	92
TCONS_00205278	ENSSSCG00000000901	FGD6	protein_coding	5	88033569	88104751	+	12	5116	500
TCONS_00175679	XLOC_117314	XLOC_117314	protein_coding	3	40092766	40093617	-	2	711	185
TCONS_00217459	ENSSSCG00000036291	ZNF576	protein_coding	6	50444062	50460510	+	4	1171	225
TCONS_00244071	ENSSSCG00000002144	CCNB1IP1	protein_coding	7	78553759	78566102	+	4	6032	112
TCONS_00244070	ENSSSCG00000002144	CCNB1IP1	protein_coding	7	78553759	78566102	+	5	2774	80
TCONS_00049618	ENSSSCG00000017255	ABCA5	protein_coding	12	11036121	11077699	+	3	4047	91
TCONS_00297929	ENSSSCG00000040281	ARMCX3	protein_coding	X	83146946	83204669	+	2	11228	181
TCONS_00201959	XLOC_134601	XLOC_134601	novel	5	39819542	39821295	+	2	355	112
TCONS_00163843	XLOC_110064	XLOC_110064	protein_coding	3	6045634	6047102	+	2	773	134
TCONS_00070741	XLOC_048223	XLOC_048223	novel	13	189844501	189845365	+	2	551	68
TCONS_00073298	ENSSSCG00000026945	LRRC2	protein_coding	13	29564612	29574734	-	2	718	80
TCONS_00004419	ENSSSCG00000004408	SMPD2	protein_coding	1	75468697	75524587	+	2	287	71
TCONS_00237354	XLOC_156921	XLOC_156921	novel	6	166053726	166071273	-	2	226	54
TCONS_00237350	ENSSSCG00000003918	TOE1	protein_coding	6	166009507	166012155	-	8	991	320
TCONS_00068434	ENSSSCG00000011858	ZNF148	protein_coding	13	134966057	135053914	+	2	806	79
TCONS_00055990	ENSSSCG00000017364	HROB	protein_coding	12	19043984	19046983	-	2	1091	126
TCONS_00196732	XLOC_131358	XLOC_131358	protein_coding	4	102959447	102972783	-	2	436	88
TCONS_00048258	XLOC_034821	XLOC_034821	novel	11	77316905	77323247	-	2	6135	151
TCONS_00273091	ENSSSCG00000023324	-	protein_coding	9	45813427	45820065	+	2	682	130
TCONS_00145178	XLOC_098378	XLOC_098378	protein_coding	2	62007480	62052915	+	3	258	86
TCONS_00150847	ENSSSCG00000014303	JADE2	protein_coding	2	136779491	136799090	+	5	897	164
TCONS_00177890	ENSSSCG00000037977	ALMS1	protein_coding	3	69292310	69299011	-	2	284	58
TCONS_00093864	ENSSSCG00000009808	TMEM120B	protein_coding	14	30954405	30957227	-	2	910	143
TCONS_00211515	XLOC_140980	XLOC_140980	novel	5	74286685	74288048	-	2	224	61
TCONS_00144134	ENSSSCG00000013403	GALNT18	protein_coding	2	47862863	47992080	+	2	1146	189
TCONS_00118005	XLOC_080022	XLOC_080022	novel	16	17940153	17979839	+	2	726	102
TCONS_00274373	ENSSSCG00000015645	-	protein_coding	9	66922855	66962189	+	2	1754	113
TCONS_00273895	XLOC_181737	XLOC_181737	novel	9	57421649	57457735	+	3	397	98
TCONS_00187554	ENSSSCG00000006539	SHC1	protein_coding	4	94807289	94813399	+	8	1589	498
TCONS_00187555	ENSSSCG00000006539	SHC1	protein_coding	4	94807295	94813399	+	6	788	233
TCONS_00187556	ENSSSCG00000006539	SHC1	protein_coding	4	94807298	94813399	+	8	928	249
TCONS_00187553	ENSSSCG00000006539	SHC1	protein_coding	4	94807262	94813399	+	7	1566	468
TCONS_00086569	XLOC_058904	XLOC_058904	protein_coding	14	47222468	47223204	+	2	536	120
TCONS_00011495	ENSSSCG00000051680	IFN-OMEGA-6	protein_coding	1	201673306	201730511	+	2	250	79
TCONS_00011494	ENSSSCG00000051680	IFN-OMEGA-6	protein_coding	1	201669993	201728363	+	2	312	43
TCONS_00191142	XLOC_127496	XLOC_127496	novel	4	14225238	14227372	-	2	1574	111
TCONS_00199757	ENSSSCG00000000152	RBFOX2	protein_coding	5	11791916	11861502	+	2	1116	94
TCONS_00243039	ENSSSCG00000031498	PPP2R3C	protein_coding	7	64796203	64808478	+	4	354	108
TCONS_00180681	ENSSSCG00000008562	SLC35F6	protein_coding	3	112286063	112329964	-	2	274	64
TCONS_00204638	ENSSSCG00000036075	WASHC3	protein_coding	5	82258610	82286661	+	6	4066	102
TCONS_00199758	ENSSSCG00000000152	RBFOX2	protein_coding	5	11799217	11805749	+	2	1625	82
TCONS_00006019	XLOC_004559	XLOC_004559	protein_coding	1	106928282	106931916	+	2	450	105
TCONS_00075591	XLOC_051355	XLOC_051355	protein_coding	13	66155132	66158321	-	4	1479	208
TCONS_00075594	XLOC_051358	XLOC_051358	protein_coding	13	66184942	66185788	-	3	423	92
TCONS_00245931	XLOC_162339	XLOC_162339	protein_coding	7	113122561	113128322	+	3	662	74
TCONS_00245930	XLOC_162339	XLOC_162339	protein_coding	7	113118297	113144345	+	6	599	77
TCONS_00242615	ENSSSCG00000001880	SIN3A	protein_coding	7	58180698	58194853	+	2	500	58
TCONS_00236978	ENSSSCG00000003868	-	protein_coding	6	160137266	160168225	-	7	1446	214
TCONS_00086785	XLOC_058984	XLOC_058984	protein_coding	14	48866804	48877346	+	3	1005	187
TCONS_00122544	XLOC_083507	XLOC_083507	novel	16	26504468	26505653	-	2	1077	129
TCONS_00086782	ENSSSCG00000025508	-	protein_coding	14	48833524	48877346	+	4	836	100
TCONS_00199572	ENSSSCG00000000117	C22orf23	protein_coding	5	9918244	9922971	+	2	493	123
TCONS_00024627	ENSSSCG00000004861	TSHZ1	protein_coding	1	148888911	148966610	-	2	4812	144
TCONS_00284831	XLOC_189101	XLOC_189101	novel	9	106634679	106635221	-	2	442	137
TCONS_00190363	ENSSSCG00000005899	MFSD3	protein_coding	4	293708	295789	-	5	684	154
TCONS_00190361	ENSSSCG00000005899	MFSD3	protein_coding	4	293708	295789	-	5	678	152
TCONS_00032167	ENSSSCG00000030675	MIXL1	protein_coding	10	14067725	14115766	+	2	407	55
TCONS_00275020	ENSSSCG00000038187	-	protein_coding	9	77509393	77514177	+	2	2622	126
TCONS_00275026	XLOC_182427	XLOC_182427	protein_coding	9	77561468	77638918	+	2	2102	114
TCONS_00094128	XLOC_063535	XLOC_063535	novel	14	33587243	33595609	-	2	1112	104
TCONS_00286682	XLOC_190346	XLOC_190346	novel	AEMK02000141.1	28693	29606	+	2	583	94
TCONS_00020901	ENSSSCG00000004433	HS3ST5	protein_coding	1	80125313	80243797	-	3	9615	108
TCONS_00020900	ENSSSCG00000004433	HS3ST5	protein_coding	1	80099136	80243797	-	3	1845	108
TCONS_00217210	XLOC_144872	XLOC_144872	protein_coding	6	48587884	48606170	+	3	388	122
TCONS_00132565	ENSSSCG00000007324	SOGA1	protein_coding	17	40020103	40021934	-	2	1810	190
TCONS_00180020	XLOC_120236	XLOC_120236	novel	3	102107006	102172602	-	2	385	102
TCONS_00105414	ENSSSCG00000023297	SCRN3	protein_coding	15	80338477	80377996	+	11	2144	457
TCONS_00287779	XLOC_191193	XLOC_191193	novel	AEMK02000271.1	45976	51663	-	2	3305	88
TCONS_00148078	ENSSSCG00000014132	-	protein_coding	2	90443012	90499946	+	3	1006	92
TCONS_00059508	XLOC_040537	XLOC_040537	novel	12	59091391	59092196	-	2	701	88
TCONS_00264491	ENSSSCG00000008892	-	protein_coding	8	42177357	42252461	-	2	777	87
TCONS_00264490	ENSSSCG00000008892	-	protein_coding	8	42173905	42249660	-	2	1454	83
TCONS_00099385	ENSSSCG00000010571	ARMH3	protein_coding	14	112873113	112949762	-	2	1414	120
TCONS_00099384	ENSSSCG00000010571	ARMH3	protein_coding	14	112868993	112914699	-	3	1766	82
TCONS_00141593	ENSSSCG00000038304	-	protein_coding	2	5776581	5784339	+	4	1053	174
TCONS_00184853	ENSSSCG00000006125	CALB1	protein_coding	4	46701045	46706147	+	3	699	157
TCONS_00195861	ENSSSCG00000006526	TRIM46	protein_coding	4	94643309	94646411	-	5	473	157
TCONS_00001891	XLOC_001368	XLOC_001368	protein_coding	1	30360839	30431621	+	2	854	70
TCONS_00195860	ENSSSCG00000006526	TRIM46	protein_coding	4	94643309	94646411	-	5	487	159
TCONS_00001894	XLOC_001369	XLOC_001369	protein_coding	1	30483067	30522798	+	2	991	86
TCONS_00240359	XLOC_159006	XLOC_159006	protein_coding	7	23992758	23994071	+	2	644	96
TCONS_00072365	ENSSSCG00000036033	THRB	protein_coding	13	11175343	11227147	-	2	311	103
TCONS_00193868	ENSSSCG00000035826	-	protein_coding	4	68779015	68898165	-	14	5552	509
TCONS_00012552	ENSSSCG00000031105	C9orf85	protein_coding	1	225203875	225232068	+	2	677	143
TCONS_00243524	XLOC_160853	XLOC_160853	novel	7	73526948	73540467	+	2	482	83
TCONS_00012005	ENSSSCG00000005204	RANBP6	protein_coding	1	215730218	215884835	+	18	4240	862
TCONS_00080071	XLOC_054664	XLOC_054664	novel	13	133534696	133542306	-	3	3644	89
TCONS_00158844	XLOC_106505	XLOC_106505	protein_coding	2	79644421	79670314	-	4	659	117
TCONS_00276444	XLOC_183443	XLOC_183443	protein_coding	9	107504298	107506585	+	2	312	103
TCONS_00184148	XLOC_123188	XLOC_123188	novel	4	34549675	34598465	+	3	346	112
TCONS_00158848	XLOC_106505	XLOC_106505	protein_coding	2	79649530	79670300	-	4	374	108
TCONS_00254059	ENSSSCG00000002443	TC2N	protein_coding	7	113365434	113389588	-	4	4500	135
TCONS_00160221	XLOC_107449	XLOC_107449	protein_coding	2	102435426	102435938	-	2	290	31
TCONS_00037410	XLOC_026691	XLOC_026691	novel	10	30632329	30665439	-	2	232	65
TCONS_00129835	ENSSSCG00000007531	FAM217B	protein_coding	17	59961896	59974957	+	5	2468	136
TCONS_00164021	XLOC_110133	XLOC_110133	novel	3	7649491	7651635	+	2	1156	136
TCONS_00288448	XLOC_191650	XLOC_191650	novel	AEMK02000339.1	20817	34341	-	2	1949	156
TCONS_00061418	ENSSSCG00000011280	VIPR1	protein_coding	13	26036629	26045790	+	2	489	110
TCONS_00168021	XLOC_112377	XLOC_112377	protein_coding	3	60003995	60018634	+	2	240	52
TCONS_00125830	XLOC_086124	XLOC_086124	novel	16	76254844	76255543	-	2	540	179
TCONS_00126478	ENSSSCG00000031857	SMIM19	protein_coding	17	11537904	11555719	+	2	1095	100
TCONS_00287715	XLOC_191135	XLOC_191135	novel	AEMK02000264.1	160739	164484	+	2	750	115
TCONS_00056858	ENSSSCG00000020796	SPOP	protein_coding	12	25822637	25834995	-	2	458	82
TCONS_00056859	XLOC_039278	XLOC_039278	novel	12	25876935	25878400	-	2	285	78
TCONS_00262244	XLOC_173248	XLOC_173248	protein_coding	8	569619	571847	-	2	579	122
TCONS_00033780	ENSSSCG00000011022	SVIL	protein_coding	10	41341741	41376398	+	2	2536	73
TCONS_00237165	XLOC_156807	XLOC_156807	novel	6	163899444	163899756	-	2	218	72
TCONS_00056855	ENSSSCG00000020796	SPOP	protein_coding	12	25790968	25860712	-	5	3073	156
TCONS_00214794	XLOC_143448	XLOC_143448	protein_coding	6	12561615	12649558	+	2	386	57
TCONS_00175162	ENSSSCG00000007924	UBN1	protein_coding	3	37453398	37547320	-	2	415	82
TCONS_00090717	ENSSSCG00000010579	GBF1	protein_coding	14	113255150	113302497	+	2	777	66
TCONS_00051083	ENSSSCG00000017516	-	protein_coding	12	24153897	24157729	+	3	1030	112
TCONS_00080785	ENSSSCG00000036952	GTPBP8	protein_coding	13	146852263	146889930	-	3	291	79
TCONS_00051088	ENSSSCG00000017516	-	protein_coding	12	24164547	24191826	+	3	784	74
TCONS_00171860	XLOC_115126	XLOC_115126	protein_coding	3	122719127	122789064	+	2	416	95
TCONS_00118618	ENSSSCG00000016866	GHR	protein_coding	16	27210910	27305230	+	3	12216	147
TCONS_00236937	XLOC_156651	XLOC_156651	protein_coding	6	159699432	159781489	-	2	524	117
TCONS_00142029	ENSSSCG00000013054	ATL3	protein_coding	2	8403977	8416565	+	3	1331	95
TCONS_00015120	ENSSSCG00000005651	ODF2	protein_coding	1	268868667	268922742	+	2	810	93
TCONS_00010403	XLOC_007561	XLOC_007561	protein_coding	1	182417466	182423341	+	2	203	67
TCONS_00147500	ENSSSCG00000014061	THOC3	protein_coding	2	81671388	81753821	+	7	2522	142
TCONS_00255237	XLOC_168068	XLOC_168068	novel	8	9486282	9489077	+	2	218	35
TCONS_00107475	ENSSSCG00000034395	CREB1	protein_coding	15	110754818	110800652	+	2	285	95
TCONS_00124124	ENSSSCG00000016995	-	protein_coding	16	52003792	52076464	-	4	737	194
TCONS_00266892	XLOC_176742	XLOC_176742	protein_coding	8	91971794	92405103	-	5	482	138
TCONS_00131240	XLOC_089797	XLOC_089797	novel	17	24860218	24862980	-	2	422	79
TCONS_00046950	ENSSSCG00000025130	KLF12	protein_coding	11	46439309	46449970	-	2	10356	150
TCONS_00043700	ENSSSCG00000024763	-	protein_coding	11	77544497	77555165	+	3	813	129
TCONS_00254946	ENSSSCG00000023907	AFAP1	protein_coding	8	3069954	3072060	+	2	617	87
TCONS_00063929	XLOC_043221	XLOC_043221	protein_coding	13	68804403	68804844	+	2	204	67
TCONS_00162850	XLOC_109391	XLOC_109391	protein_coding	2	147851942	147853027	-	2	825	97
TCONS_00169374	ENSSSCG00000008385	PUS10	protein_coding	3	80770212	80817850	+	2	445	63
TCONS_00196508	ENSSSCG00000006685	-	protein_coding	4	99415427	99425067	-	5	561	139
TCONS_00277245	ENSSSCG00000045121	-	protein_coding	9	123762767	123809473	+	3	815	126
TCONS_00297260	XLOC_198011	XLOC_198011	novel	X	59448719	59453128	+	2	4122	90
TCONS_00297261	XLOC_198012	XLOC_198012	novel	X	59453460	59472846	+	2	1749	117
TCONS_00196507	ENSSSCG00000006685	-	protein_coding	4	99415427	99422324	-	4	1611	268
TCONS_00277931	XLOC_184406	XLOC_184406	novel	9	134814879	134815363	+	2	239	63
TCONS_00132645	XLOC_090663	XLOC_090663	novel	17	40605289	40623137	-	3	9996	141
TCONS_00026143	ENSSSCG00000035934	TXNDC16	protein_coding	1	182072810	182128268	-	2	3051	113
TCONS_00026414	XLOC_019052	XLOC_019052	novel	1	186324139	186354194	-	2	350	87
TCONS_00280293	XLOC_185976	XLOC_185976	novel	9	27132762	27133948	-	2	282	93
TCONS_00280292	XLOC_185976	XLOC_185976	novel	9	27122103	27133948	-	3	322	93
TCONS_00120920	ENSSSCG00000038877	SLC36A3	protein_coding	16	71742089	71754909	+	4	2131	212
TCONS_00280295	ENSSSCG00000037015	SESN3	protein_coding	9	27203050	27259731	-	2	1648	74
TCONS_00025140	XLOC_018163	XLOC_018163	protein_coding	1	163055344	163078187	-	5	1402	169
TCONS_00130204	XLOC_089056	XLOC_089056	novel	17	63093796	63096883	+	2	274	54
TCONS_00170732	XLOC_114274	XLOC_114274	novel	3	108638517	108639573	+	2	290	46
TCONS_00137523	ENSSSCG00000033997	-	protein_coding	18	55965504	55967458	+	2	1007	131
TCONS_00277701	XLOC_184252	XLOC_184252	novel	9	130810294	130817168	+	2	1869	150
TCONS_00132646	XLOC_090663	XLOC_090663	novel	17	40605289	40623137	-	3	9078	141
TCONS_00067963	ENSSSCG00000021206	IL1RAP	protein_coding	13	127933682	127941577	+	2	402	63
TCONS_00050846	ENSSSCG00000029102	MED24	protein_coding	12	22296146	22300714	+	2	1462	158
TCONS_00148851	XLOC_100455	XLOC_100455	novel	2	102896505	102932353	+	2	553	77
TCONS_00173427	XLOC_116059	XLOC_116059	protein_coding	3	9564212	9572547	-	3	1275	127
TCONS_00173426	XLOC_116059	XLOC_116059	protein_coding	3	9564212	9572268	-	2	1356	139
TCONS_00173425	XLOC_116059	XLOC_116059	protein_coding	3	9563163	9572547	-	2	591	127
TCONS_00087576	XLOC_059418	XLOC_059418	novel	14	60147783	60161945	+	2	283	81
TCONS_00100125	XLOC_067255	XLOC_067255	protein_coding	14	126526424	126555873	-	2	259	61
TCONS_00104731	XLOC_070716	XLOC_070716	protein_coding	15	67399673	67410524	+	2	2886	254
TCONS_00104730	XLOC_070716	XLOC_070716	protein_coding	15	67359493	67410524	+	2	588	54
TCONS_00054037	ENSSSCG00000035839	TOP3A	protein_coding	12	60386858	60451463	+	2	562	57
TCONS_00054032	ENSSSCG00000018047	FAM83G	protein_coding	12	60317055	60323691	+	3	319	106
TCONS_00277562	ENSSSCG00000015582	PTPN14	protein_coding	9	129035739	129042409	+	3	305	60
TCONS_00054038	ENSSSCG00000036208	SHMT1	protein_coding	12	60412836	60437132	+	2	242	54
TCONS_00054039	ENSSSCG00000035839	TOP3A	protein_coding	12	60412837	60451463	+	2	422	56
TCONS_00089784	XLOC_060831	XLOC_060831	protein_coding	14	97601769	97643483	+	3	29236	162
TCONS_00011469	ENSSSCG00000043817	-	protein_coding	1	201456276	201494055	+	3	1874	107
TCONS_00011464	ENSSSCG00000043817	-	protein_coding	1	201414490	201418913	+	2	1363	133
TCONS_00011466	ENSSSCG00000043817	-	protein_coding	1	201438426	201472036	+	2	1346	78
TCONS_00011467	ENSSSCG00000043817	-	protein_coding	1	201441533	201475457	+	2	1652	143
TCONS_00011460	ENSSSCG00000043817	-	protein_coding	1	201414097	201475457	+	5	4508	182
TCONS_00191196	ENSSSCG00000005976	NDUFB9	protein_coding	4	14933177	15086374	-	8	1416	271
TCONS_00011462	ENSSSCG00000043817	-	protein_coding	1	201414475	201545544	+	5	2268	138
TCONS_00011463	ENSSSCG00000043817	-	protein_coding	1	201414479	201545544	+	3	1917	136
TCONS_00243061	ENSSSCG00000001958	BAZ1A	protein_coding	7	64977385	64986006	+	2	4607	107
TCONS_00059883	XLOC_040731	XLOC_040731	novel	12	61231991	61233308	-	3	614	114
TCONS_00203558	ENSSSCG00000000739	FOXM1	protein_coding	5	67241147	67246113	+	3	459	112
TCONS_00087310	ENSSSCG00000010151	LYST	protein_coding	14	55631568	55634104	+	2	2441	152
TCONS_00141835	XLOC_096548	XLOC_096548	protein_coding	2	7138849	7141902	+	2	303	89
TCONS_00141837	XLOC_096550	XLOC_096550	protein_coding	2	7154865	7159234	+	2	433	103
TCONS_00290067	XLOC_192906	XLOC_192906	novel	AEMK02000452.1	95112	95508	-	2	312	87
TCONS_00009714	ENSSSCG00000004985	GEMIN2	protein_coding	1	169673035	169687307	+	2	522	85
TCONS_00002521	XLOC_001860	XLOC_001860	novel	1	39651618	39653783	+	2	1887	91
TCONS_00007007	XLOC_005133	XLOC_005133	protein_coding	1	122219322	122224232	+	2	4585	103
TCONS_00302142	XLOC_201562	XLOC_201562	novel	X	37802000	37861803	-	2	238	50
TCONS_00273287	ENSSSCG00000036307	OAF	protein_coding	9	47317297	47350734	+	2	642	157
TCONS_00198365	ENSSSCG00000006923	GBP2	protein_coding	4	127240040	127376030	-	9	1897	564
TCONS_00156449	XLOC_105352	XLOC_105352	protein_coding	2	59905788	59911419	-	3	647	105
TCONS_00198368	XLOC_132380	XLOC_132380	protein_coding	4	127293435	127294625	-	2	376	101
TCONS_00038335	XLOC_027355	XLOC_027355	protein_coding	10	48347997	48360687	-	2	575	94
TCONS_00172770	ENSSSCG00000022553	TNRC18	protein_coding	3	3952444	3956608	-	2	2073	198
TCONS_00056687	XLOC_039182	XLOC_039182	protein_coding	12	24114869	24178783	-	2	296	56
TCONS_00237987	XLOC_157297	XLOC_157297	novel	7	1344150	1347606	+	2	2772	192
TCONS_00034803	ENSSSCG00000032896	-	protein_coding	10	56048518	56054631	+	3	5653	118
TCONS_00034802	ENSSSCG00000032896	-	protein_coding	10	56034211	56054631	+	7	5955	118
TCONS_00194816	XLOC_130319	XLOC_130319	novel	4	82493523	82494192	-	2	510	70
TCONS_00132958	ENSSSCG00000039591	SERINC3	protein_coding	17	46894929	46901509	-	2	3920	153
TCONS_00055345	XLOC_038472	XLOC_038472	novel	12	11188047	11192938	-	5	482	98
TCONS_00055344	XLOC_038471	XLOC_038471	novel	12	11162528	11169827	-	2	924	135
TCONS_00040886	ENSSSCG00000009369	COG6	protein_coding	11	14724556	14737645	+	3	2396	97
TCONS_00055346	XLOC_038472	XLOC_038472	novel	12	11188126	11192938	-	4	641	86
TCONS_00058221	XLOC_039945	XLOC_039945	novel	12	45915424	45928937	-	3	3548	109
TCONS_00055342	XLOC_038470	XLOC_038470	novel	12	11161143	11165650	-	2	904	81
TCONS_00253709	ENSSSCG00000002412	STON2	protein_coding	7	104123350	104137794	-	2	4899	98
TCONS_00234987	XLOC_155298	XLOC_155298	protein_coding	6	118752927	118755980	-	2	331	68
TCONS_00253706	ENSSSCG00000002412	STON2	protein_coding	7	104085976	104099807	-	2	2626	144
TCONS_00085034	XLOC_058126	XLOC_058126	protein_coding	14	23325729	23350477	+	2	212	69
TCONS_00133315	XLOC_091092	XLOC_091092	protein_coding	17	50992313	51019432	-	3	1142	102
TCONS_00257142	XLOC_169464	XLOC_169464	protein_coding	8	52461574	52472487	+	2	318	64
TCONS_00182891	XLOC_122148	XLOC_122148	novel	4	12109195	12112450	+	2	614	146
TCONS_00102382	ENSSSCG00000015720	BIN1	protein_coding	15	25380389	25383714	+	2	2026	167
TCONS_00117194	ENSSSCG00000024777	HDAC4	protein_coding	15	138612824	138614424	-	3	657	113
TCONS_00220633	XLOC_146705	XLOC_146705	protein_coding	6	80134123	80138201	+	3	536	117
TCONS_00148686	XLOC_100323	XLOC_100323	protein_coding	2	100483059	100484395	+	2	1121	145
TCONS_00292755	XLOC_194851	XLOC_194851	novel	AEMK02000654.1	2309	8745	+	2	1293	271
TCONS_00292754	XLOC_194852	XLOC_194852	novel	AEMK02000654.1	1746	7354	+	2	469	155
TCONS_00058043	ENSSSCG00000027801	VTN	protein_coding	12	44636410	44641422	-	6	1776	208
TCONS_00017191	XLOC_012245	XLOC_012245	novel	1	21061294	21096396	-	4	795	144
TCONS_00006608	ENSSSCG00000026960	-	protein_coding	1	115297363	115317060	+	2	18646	123
TCONS_00292750	XLOC_194851	XLOC_194851	novel	AEMK02000654.1	113	6668	+	2	208	69
TCONS_00292753	XLOC_194852	XLOC_194852	novel	AEMK02000654.1	1355	10813	+	3	898	223
TCONS_00017195	XLOC_012245	XLOC_012245	novel	1	21074027	21096324	-	2	295	98
TCONS_00006606	ENSSSCG00000026960	-	protein_coding	1	115294242	115349990	+	2	3010	124
TCONS_00292759	XLOC_194854	XLOC_194854	novel	AEMK02000654.1	4068	11803	+	2	601	184
TCONS_00292758	XLOC_194853	XLOC_194853	novel	AEMK02000654.1	3775	11308	+	2	395	131
TCONS_00216431	ENSSSCG00000002865	GPATCH1	protein_coding	6	42936553	42941722	+	2	955	80
TCONS_00150260	XLOC_101635	XLOC_101635	novel	2	124191041	124198423	+	2	228	48
TCONS_00189317	ENSSSCG00000006857	COL11A1	protein_coding	4	115555081	115570540	+	2	806	82
TCONS_00253647	ENSSSCG00000040638	DIO2	protein_coding	7	103238922	103323405	-	3	4588	77
TCONS_00253648	ENSSSCG00000040638	DIO2	protein_coding	7	103252749	103323405	-	3	12741	169
TCONS_00253649	ENSSSCG00000040638	DIO2	protein_coding	7	103320017	103326540	-	2	840	143
TCONS_00043280	ENSSSCG00000042169	-	protein_coding	11	71174336	71187513	+	4	769	80
TCONS_00270481	ENSSSCG00000014794	NUP98	protein_coding	9	6373087	6377793	+	2	253	63
TCONS_00113521	XLOC_076727	XLOC_076727	novel	15	82404395	82411747	-	2	452	74
TCONS_00303546	XLOC_202622	XLOC_202622	novel	X	59475506	59484369	-	2	395	81
TCONS_00084127	ENSSSCG00000034561	-	protein_coding	14	6966807	7172925	+	7	1063	230
TCONS_00235584	ENSSSCG00000003770	MIGA1	protein_coding	6	135376419	135414782	-	2	5585	143
TCONS_00015974	XLOC_011356	XLOC_011356	novel	1	3455318	3457336	-	2	345	70
TCONS_00184338	XLOC_123296	XLOC_123296	novel	4	36733524	36742053	+	2	1052	167
TCONS_00142901	ENSSSCG00000013262	AMBRA1	protein_coding	2	15905977	15932550	+	2	4715	131
TCONS_00247747	XLOC_163575	XLOC_163575	protein_coding	7	21373877	21402406	-	3	460	64
TCONS_00182475	ENSSSCG00000038397	PTK2	protein_coding	4	2654121	2666687	+	2	8145	122
TCONS_00305254	XLOC_203921	XLOC_203921	novel	X	105790825	105841899	-	3	312	104
TCONS_00247748	XLOC_163575	XLOC_163575	protein_coding	7	21375539	21402477	-	3	266	33
TCONS_00249589	XLOC_164463	XLOC_164463	protein_coding	7	40876614	40906605	-	3	1002	189
TCONS_00276883	XLOC_183750	XLOC_183750	protein_coding	9	116197728	116233603	+	2	228	35
TCONS_00121633	ENSSSCG00000016794	MYO10	protein_coding	16	6022688	6070121	-	2	1276	105
TCONS_00292579	XLOC_194726	XLOC_194726	novel	AEMK02000639.1	20615	27139	-	2	311	103
TCONS_00046011	XLOC_033012	XLOC_033012	novel	11	19076872	19083139	-	2	399	81
TCONS_00131031	XLOC_089637	XLOC_089637	protein_coding	17	19171611	19239462	-	3	256	85
TCONS_00013696	XLOC_009908	XLOC_009908	protein_coding	1	242898456	242910843	+	2	238	53
TCONS_00132044	XLOC_090331	XLOC_090331	protein_coding	17	34758981	34770857	-	2	925	148
TCONS_00242445	ENSSSCG00000021361	ZNF710	protein_coding	7	55469016	55484227	+	6	2458	335
TCONS_00138003	ENSSSCG00000016473	EPHB6	protein_coding	18	7418253	7428834	-	2	266	71
TCONS_00150699	XLOC_101951	XLOC_101951	novel	2	133694101	133702783	+	3	268	70
TCONS_00106601	ENSSSCG00000016062	NABP1	protein_coding	15	96313835	96353220	+	6	32193	343
TCONS_00106600	ENSSSCG00000016062	NABP1	protein_coding	15	96313835	96353220	+	4	34304	284
TCONS_00222983	ENSSSCG00000003738	MAPRE2	protein_coding	6	118940348	118964247	+	2	10648	176
TCONS_00222984	ENSSSCG00000003738	MAPRE2	protein_coding	6	119018065	119037796	+	2	502	85
TCONS_00214362	ENSSSCG00000035182	SDR42E1	protein_coding	6	6398446	6399636	+	2	882	117
TCONS_00268688	ENSSSCG00000009179	MTTP	protein_coding	8	120879020	120917413	-	12	1732	389
TCONS_00268689	ENSSSCG00000009179	MTTP	protein_coding	8	120879020	120917538	-	12	1860	390
TCONS_00212409	XLOC_141527	XLOC_141527	protein_coding	5	88443293	88667751	-	2	253	84
TCONS_00212408	XLOC_141526	XLOC_141526	novel	5	88418250	88424673	-	2	1627	121
TCONS_00082338	XLOC_056296	XLOC_056296	novel	13	180809733	180858643	-	2	380	92
TCONS_00111473	XLOC_075377	XLOC_075377	novel	15	44415759	44422848	-	2	266	67
TCONS_00212404	XLOC_141522	XLOC_141522	protein_coding	5	88409554	88559069	-	2	232	77
TCONS_00019108	XLOC_013755	XLOC_013755	novel	1	52307948	52311567	-	2	210	51
TCONS_00099039	XLOC_066579	XLOC_066579	protein_coding	14	107591295	107608822	-	2	304	101
TCONS_00014751	ENSSSCG00000020743	RABGAP1	protein_coding	1	263846431	263852456	+	2	1065	209
TCONS_00224632	ENSSSCG00000027119	COA7	protein_coding	6	159511853	159528982	+	2	1498	119
TCONS_00106468	ENSSSCG00000016042	ANKAR	protein_coding	15	94334029	94352430	+	9	2876	428
TCONS_00166696	XLOC_111533	XLOC_111533	protein_coding	3	42183682	42193047	+	2	640	98
TCONS_00166695	XLOC_111532	XLOC_111532	protein_coding	3	42174868	42177023	+	2	297	86
TCONS_00073310	ENSSSCG00000043557	-	protein_coding	13	29688777	29694446	-	2	1674	132
TCONS_00230983	XLOC_152940	XLOC_152940	protein_coding	6	62368918	62371968	-	2	305	101
TCONS_00296505	ENSSSCG00000037228	RRAGB	protein_coding	X	48269592	48303607	+	2	379	126
TCONS_00202916	ENSSSCG00000032097	DUSP16	protein_coding	5	59805644	59831251	+	4	2560	175
TCONS_00192482	ENSSSCG00000006087	CPQ	protein_coding	4	39733669	39785596	-	4	634	149
TCONS_00202919	ENSSSCG00000032097	DUSP16	protein_coding	5	59817355	59893359	+	2	1840	93
TCONS_00296059	ENSSSCG00000012265	CHST7	protein_coding	X	41171566	41199011	+	2	493	74
TCONS_00258627	ENSSSCG00000009018	SH3D19	protein_coding	8	77764931	77808973	+	2	625	52
TCONS_00040248	ENSSSCG00000009338	FRY	protein_coding	11	8343221	8464101	+	3	836	89
TCONS_00183438	XLOC_122565	XLOC_122565	protein_coding	4	21934875	21940961	+	2	744	205
TCONS_00258629	ENSSSCG00000009018	SH3D19	protein_coding	8	77769368	77784297	+	3	1303	77
TCONS_00153104	ENSSSCG00000012999	CAPN1	protein_coding	2	7075028	7078671	-	2	1815	522
TCONS_00166520	ENSSSCG00000050615	CCDC78	protein_coding	3	41056062	41059410	+	5	1371	218
TCONS_00166521	ENSSSCG00000050615	CCDC78	protein_coding	3	41056062	41059410	+	6	1157	243
TCONS_00267557	XLOC_177275	XLOC_177275	protein_coding	8	102935034	102943972	-	3	875	117
TCONS_00267556	XLOC_177275	XLOC_177275	protein_coding	8	102935034	102943959	-	2	726	97
TCONS_00093908	ENSSSCG00000045641	-	protein_coding	14	31054524	31057484	-	4	704	169
TCONS_00214587	XLOC_143289	XLOC_143289	protein_coding	6	10714075	10717602	+	2	1705	118
TCONS_00214585	XLOC_143287	XLOC_143287	protein_coding	6	10664645	10716346	+	2	427	75
TCONS_00076359	ENSSSCG00000011652	STAG1	protein_coding	13	77850163	77863575	-	4	1321	111
TCONS_00214581	ENSSSCG00000038627	ADAMTS18	protein_coding	6	10336561	10484126	+	3	289	78
TCONS_00272707	ENSSSCG00000015045	NCAM1	protein_coding	9	40628668	40718888	+	2	2384	232
TCONS_00255396	XLOC_168170	XLOC_168170	protein_coding	8	13173903	13369308	+	4	275	68
TCONS_00272708	ENSSSCG00000015045	NCAM1	protein_coding	9	40628668	40820579	+	2	1559	111
TCONS_00000590	ENSSSCG00000004053	TAGAP	protein_coding	1	8199411	8278115	+	2	254	48
TCONS_00213752	XLOC_142660	XLOC_142660	novel	6	125651	127109	+	2	394	107
TCONS_00216980	XLOC_144769	XLOC_144769	novel	6	46709419	46710942	+	2	1084	135
TCONS_00139833	ENSSSCG00000016661	SEPTIN7	protein_coding	18	38225101	38326320	-	12	3760	419
TCONS_00139831	ENSSSCG00000016661	SEPTIN7	protein_coding	18	38125366	38138810	-	2	1802	100
TCONS_00076683	XLOC_052063	XLOC_052063	novel	13	83042409	83042883	-	2	243	40
TCONS_00021466	XLOC_015637	XLOC_015637	protein_coding	1	95809201	95846780	-	2	329	105
TCONS_00118400	XLOC_080300	XLOC_080300	protein_coding	16	24248770	24311986	+	2	2046	221
TCONS_00093847	XLOC_063391	XLOC_063391	protein_coding	14	30887778	30894939	-	3	5113	189
TCONS_00093849	ENSSSCG00000009808	TMEM120B	protein_coding	14	30900702	30904304	-	4	1699	93
TCONS_00220800	ENSSSCG00000003547	NCMAP	protein_coding	6	82186344	82188808	+	2	477	115
TCONS_00147311	ENSSSCG00000014038	FAM193B	protein_coding	2	80396362	80405304	+	3	2783	207
TCONS_00096506	XLOC_064870	XLOC_064870	protein_coding	14	65550684	65554967	-	3	2833	136
TCONS_00097100	XLOC_065287	XLOC_065287	novel	14	75160197	75168975	-	2	6299	199
TCONS_00292352	XLOC_194530	XLOC_194530	novel	AEMK02000616.1	16552	19191	-	2	367	103
TCONS_00214978	ENSSSCG00000002743	IST1	protein_coding	6	14849934	14869860	+	9	2468	424
TCONS_00214977	ENSSSCG00000002743	IST1	protein_coding	6	14849934	14869860	+	8	2350	424
TCONS_00245875	ENSSSCG00000002438	-	protein_coding	7	112753671	112835557	+	2	240	79
TCONS_00187204	ENSSSCG00000006456	FCRL1	protein_coding	4	92415705	92416874	+	2	350	79
TCONS_00280880	XLOC_186386	XLOC_186386	protein_coding	9	39470893	39475706	-	2	496	60
TCONS_00142357	ENSSSCG00000013074	RAB3IL1	protein_coding	2	9564281	9582239	+	2	455	64
TCONS_00305535	ENSSSCG00000012686	MOSPD1	protein_coding	X	110693274	110720762	-	5	5818	163
TCONS_00077082	ENSSSCG00000011693	ZIC4	protein_coding	13	87738031	87742262	-	2	584	111
TCONS_00033847	XLOC_024235	XLOC_024235	protein_coding	10	42254833	42261689	+	3	1245	136
TCONS_00048278	XLOC_034829	XLOC_034829	novel	11	77390763	77400550	-	2	1548	129
TCONS_00196710	ENSSSCG00000006720	HAO2	protein_coding	4	101785477	101881805	-	7	3124	426
TCONS_00074260	ENSSSCG00000035818	FHIT	protein_coding	13	41443965	41475673	-	3	509	87
TCONS_00038784	XLOC_027666	XLOC_027666	protein_coding	10	55884087	55957796	-	5	420	125
TCONS_00271532	XLOC_180116	XLOC_180116	novel	9	25342881	25368469	+	2	234	77
TCONS_00290544	ENSSSCG00000039476	-	protein_coding	AEMK02000465.1	464275	477950	-	2	1467	182
TCONS_00038837	XLOC_027693	XLOC_027693	novel	10	56475583	56478710	-	4	429	116
TCONS_00271533	ENSSSCG00000014935	-	protein_coding	9	25355115	25452168	+	2	224	49
TCONS_00242633	XLOC_160208	XLOC_160208	protein_coding	7	58268454	58279665	+	5	1681	189
TCONS_00028717	ENSSSCG00000005314	ARHGEF39	protein_coding	1	236380553	236383749	-	6	949	287
TCONS_00242631	XLOC_160208	XLOC_160208	protein_coding	7	58268441	58279665	+	5	1346	189
TCONS_00242630	XLOC_160208	XLOC_160208	protein_coding	7	58268441	58279665	+	5	1123	189
TCONS_00113757	ENSSSCG00000023181	ZNF385B	protein_coding	15	85102536	85186178	-	4	6676	115
TCONS_00113756	ENSSSCG00000023181	ZNF385B	protein_coding	15	85102536	85186159	-	4	6719	159
TCONS_00140028	ENSSSCG00000016674	MINDY4	protein_coding	18	42227014	42234912	-	2	413	132
TCONS_00242639	XLOC_160208	XLOC_160208	protein_coding	7	58268484	58279665	+	5	1038	189
TCONS_00242638	XLOC_160208	XLOC_160208	protein_coding	7	58268484	58279665	+	5	1557	189
TCONS_00131810	ENSSSCG00000035995	ITPA	protein_coding	17	32455459	32458933	-	2	1521	156
TCONS_00028718	ENSSSCG00000005314	ARHGEF39	protein_coding	1	236380553	236383749	-	6	952	288
TCONS_00068012	XLOC_046250	XLOC_046250	protein_coding	13	129996087	129996735	+	2	244	80
TCONS_00199559	XLOC_133088	XLOC_133088	protein_coding	5	9815411	9832179	+	2	3928	191
TCONS_00199558	XLOC_133088	XLOC_133088	protein_coding	5	9815411	9826909	+	2	9992	191
TCONS_00199557	XLOC_133088	XLOC_133088	protein_coding	5	9815411	9826909	+	5	5126	191
TCONS_00189792	XLOC_126675	XLOC_126675	novel	4	125346018	125350550	+	3	267	71
TCONS_00121992	XLOC_083158	XLOC_083158	protein_coding	16	18353965	18357153	-	2	331	95
TCONS_00124744	ENSSSCG00000017063	SGCD	protein_coding	16	66653526	66723706	-	2	7377	119
TCONS_00074190	XLOC_050270	XLOC_050270	protein_coding	13	39533713	39577028	-	2	436	62
TCONS_00179274	XLOC_119615	XLOC_119615	protein_coding	3	95462232	95463405	-	2	893	168
TCONS_00038160	ENSSSCG00000021309	TRDMT1	protein_coding	10	43416106	43439008	-	2	1742	140
TCONS_00053460	XLOC_037469	XLOC_037469	protein_coding	12	54054639	54060672	+	2	233	77
TCONS_00054201	XLOC_037843	XLOC_037843	novel	12	61439031	61442638	+	2	239	75
TCONS_00246049	XLOC_162411	XLOC_162411	novel	7	115369165	115370777	+	4	417	139
TCONS_00289739	ENSSSCG00000002528	-	protein_coding	AEMK02000452.1	1140124	1154062	+	5	2219	219
TCONS_00228637	ENSSSCG00000002933	ZNF382	protein_coding	6	45754272	45806149	-	3	637	141
TCONS_00154577	XLOC_104121	XLOC_104121	protein_coding	2	24624313	24625721	-	2	764	177
TCONS_00050047	XLOC_035784	XLOC_035784	novel	12	15926321	15942521	+	2	245	60
TCONS_00105473	XLOC_071227	XLOC_071227	protein_coding	15	81804727	81806975	+	2	1441	125
TCONS_00105472	XLOC_071229	XLOC_071229	protein_coding	15	81801301	81827252	+	2	250	54
TCONS_00114400	ENSSSCG00000016035	COL5A2	protein_coding	15	93752929	93758831	-	2	5858	110
TCONS_00108156	ENSSSCG00000016215	-	protein_coding	15	121105575	121194327	+	9	2017	201
TCONS_00014964	ENSSSCG00000005617	STXBP1	protein_coding	1	268167958	268169058	+	2	1078	106
TCONS_00184788	XLOC_123620	XLOC_123620	novel	4	45132734	45133983	+	2	335	56
TCONS_00184789	XLOC_123621	XLOC_123621	novel	4	45169712	45231331	+	2	269	89
TCONS_00088063	ENSSSCG00000047815	-	protein_coding	14	70428235	70895118	+	7	1001	313
TCONS_00157902	XLOC_106075	XLOC_106075	protein_coding	2	72402000	72405009	-	2	2535	249
TCONS_00300954	XLOC_200674	XLOC_200674	protein_coding	X	13396667	13415504	-	2	234	51
TCONS_00009507	XLOC_006909	XLOC_006909	novel	1	165767230	165770082	+	2	2760	116
TCONS_00112808	XLOC_076228	XLOC_076228	novel	15	72517254	72518270	-	2	261	57
TCONS_00284509	ENSSSCG00000015411	PTPN12	protein_coding	9	102394643	102491892	-	2	6085	141
TCONS_00146695	XLOC_099095	XLOC_099095	protein_coding	2	75095290	75097727	+	3	1151	227
TCONS_00240089	XLOC_158897	XLOC_158897	novel	7	22986276	23002710	+	2	1128	96
TCONS_00245264	XLOC_161897	XLOC_161897	novel	7	98164337	98170625	+	2	287	75
TCONS_00128104	XLOC_087736	XLOC_087736	novel	17	36946521	36959427	+	2	264	48
TCONS_00181668	ENSSSCG00000008642	ASAP2	protein_coding	3	126905783	126923660	-	7	4515	211
TCONS_00167461	ENSSSCG00000008176	LONRF2	protein_coding	3	53978625	54010302	+	2	1308	144
TCONS_00271344	XLOC_179949	XLOC_179949	novel	9	21074146	21074839	+	2	587	73
TCONS_00033239	ENSSSCG00000010974	CNTFR	protein_coding	10	32211764	32251504	+	3	495	160
TCONS_00160206	ENSSSCG00000030114	SPATA9	protein_coding	2	102235516	102268974	-	3	795	94
TCONS_00037431	ENSSSCG00000039950	RMI1	protein_coding	10	30888486	30967340	-	2	607	63
TCONS_00027388	ENSSSCG00000045652	-	protein_coding	1	203684015	203709277	-	9	1708	459
TCONS_00129850	XLOC_088856	XLOC_088856	novel	17	60037761	60040931	+	2	3138	123
TCONS_00027387	ENSSSCG00000045652	-	protein_coding	1	203684015	203709277	-	9	1704	454
TCONS_00055154	ENSSSCG00000040989	GPRC5C	protein_coding	12	6713834	6716295	-	2	2325	387
TCONS_00276964	XLOC_183803	XLOC_183803	novel	9	118251130	118254959	+	3	234	78
TCONS_00282111	XLOC_187134	XLOC_187134	novel	9	57284201	57347131	-	3	328	61
TCONS_00223919	XLOC_148716	XLOC_148716	protein_coding	6	146142988	146157265	+	3	398	92
TCONS_00065896	ENSSSCG00000027556	RSRC1	protein_coding	13	97893851	98067659	+	7	805	134
TCONS_00288462	XLOC_191664	XLOC_191664	novel	AEMK02000341.1	81338	89026	+	2	265	88
TCONS_00138333	ENSSSCG00000032532	CHRM2	protein_coding	18	12472815	12600249	-	3	577	137
TCONS_00214776	XLOC_143441	XLOC_143441	novel	6	12414453	12415700	+	2	760	89
TCONS_00022710	XLOC_016469	XLOC_016469	protein_coding	1	121124451	121134548	-	2	991	72
TCONS_00022713	ENSSSCG00000034352	-	protein_coding	1	121146041	121203703	-	21	3346	1043
TCONS_00210464	XLOC_140312	XLOC_140312	protein_coding	5	59521451	59523642	-	2	459	105
TCONS_00274165	ENSSSCG00000015273	ATP2B4	protein_coding	9	64336499	64372916	+	3	2241	202
TCONS_00247687	ENSSSCG00000045769	-	protein_coding	7	20778406	20784115	-	2	2951	102
TCONS_00210462	XLOC_140311	XLOC_140311	protein_coding	5	59492009	59493012	-	2	356	79
TCONS_00116127	ENSSSCG00000016191	-	protein_coding	15	120707801	120711794	-	8	1364	315
TCONS_00144028	ENSSSCG00000013395	BTBD10	protein_coding	2	45781499	45801929	+	2	239	51
TCONS_00067755	ENSSSCG00000025770	ST6GAL1	protein_coding	13	124672723	124729459	+	2	222	51
TCONS_00004522	ENSSSCG00000004419	SLC16A10	protein_coding	1	76998359	77060047	+	3	657	176
TCONS_00174774	ENSSSCG00000037673	BFAR	protein_coding	3	28572254	28577035	-	3	2457	162
TCONS_00058849	ENSSSCG00000017918	ARRB2	protein_coding	12	52167977	52170344	-	2	398	68
TCONS_00297320	XLOC_198061	XLOC_198061	novel	X	59650328	59654315	+	2	214	47
TCONS_00076678	ENSSSCG00000037647	TFDP2	protein_coding	13	82853510	82927185	-	2	662	52
TCONS_00048717	XLOC_035057	XLOC_035057	protein_coding	12	1190229	1193302	+	6	1376	232
TCONS_00206910	ENSSSCG00000000066	L3MBTL2	protein_coding	5	7275964	7277593	-	2	266	62
TCONS_00276343	XLOC_183385	XLOC_183385	protein_coding	9	105986038	105997131	+	2	10563	154
TCONS_00026389	XLOC_019038	XLOC_019038	protein_coding	1	185878132	185883100	-	2	557	95
TCONS_00158713	XLOC_106448	XLOC_106448	novel	2	78258335	78278592	-	2	617	130
TCONS_00197926	XLOC_132106	XLOC_132106	novel	4	120753387	120764447	-	2	205	68
TCONS_00015360	ENSSSCG00000005706	ABL1	protein_coding	1	270856508	270877803	+	3	1805	165
TCONS_00152429	ENSSSCG00000037451	PPFIA1	protein_coding	2	3099311	3158431	-	2	496	75
TCONS_00065996	XLOC_044685	XLOC_044685	novel	13	99821125	99839702	+	5	1098	125
TCONS_00060749	XLOC_041424	XLOC_041424	protein_coding	13	17649381	17654024	+	4	4140	151
TCONS_00138763	XLOC_094589	XLOC_094589	novel	18	19787879	19788330	-	2	342	97
TCONS_00034273	XLOC_024570	XLOC_024570	protein_coding	10	47178986	47189682	+	2	611	169
TCONS_00072844	XLOC_049654	XLOC_049654	protein_coding	13	23319906	23322090	-	2	517	101
TCONS_00108719	XLOC_073477	XLOC_073477	novel	15	132302311	132305374	+	2	2952	207
TCONS_00023407	ENSSSCG00000004729	-	protein_coding	1	129074238	129098302	-	3	20981	156
TCONS_00023406	ENSSSCG00000004729	-	protein_coding	1	129065603	129098302	-	6	2384	164
TCONS_00063135	ENSSSCG00000011514	MITF	protein_coding	13	51178203	51216739	+	2	18095	149
TCONS_00023404	ENSSSCG00000004729	-	protein_coding	1	129053121	129098302	-	3	8222	170
TCONS_00224796	ENSSSCG00000003877	FAF1	protein_coding	6	161346793	161414673	+	2	4812	100
TCONS_00031990	XLOC_023037	XLOC_023037	protein_coding	10	11787006	11793880	+	3	779	165
TCONS_00111319	XLOC_075240	XLOC_075240	protein_coding	15	38676201	38690349	-	2	13923	140
TCONS_00063078	ENSSSCG00000011498	SLC25A26	protein_coding	13	47752582	47815739	+	2	859	147
TCONS_00279200	XLOC_185191	XLOC_185191	protein_coding	9	10007536	10017402	-	2	804	110
TCONS_00226243	XLOC_150181	XLOC_150181	protein_coding	6	7166660	7189102	-	3	396	130
TCONS_00100146	XLOC_067262	XLOC_067262	protein_coding	14	127150869	127160352	-	2	271	42
TCONS_00240966	XLOC_159265	XLOC_159265	novel	7	32345319	32347339	+	2	302	77
TCONS_00259256	XLOC_171054	XLOC_171054	protein_coding	8	87607135	87609089	+	2	1854	101
TCONS_00254632	XLOC_167689	XLOC_167689	protein_coding	8	399312	399936	+	2	336	76
TCONS_00196385	ENSSSCG00000030119	PRPF3	protein_coding	4	98744022	98747599	-	2	664	103
TCONS_00114368	XLOC_077346	XLOC_077346	novel	15	93285858	93321842	-	3	310	57
TCONS_00188274	XLOC_125683	XLOC_125683	protein_coding	4	100442567	100454352	+	5	6289	171
TCONS_00188275	XLOC_125683	XLOC_125683	protein_coding	4	100442754	100454352	+	5	3594	171
TCONS_00188270	XLOC_125683	XLOC_125683	protein_coding	4	100442063	100454352	+	6	5231	171
TCONS_00188271	XLOC_125683	XLOC_125683	protein_coding	4	100442567	100454352	+	5	4751	171
TCONS_00011488	ENSSSCG00000051765	-	protein_coding	1	201568430	201585173	+	2	234	53
TCONS_00188273	XLOC_125683	XLOC_125683	protein_coding	4	100442567	100454352	+	4	6113	171
TCONS_00251286	XLOC_165553	XLOC_165553	novel	7	68178315	68183906	-	2	301	66
TCONS_00251284	XLOC_165552	XLOC_165552	novel	7	68143381	68162539	-	4	704	136
TCONS_00251285	XLOC_165552	XLOC_165552	novel	7	68143381	68204716	-	15	2636	396
TCONS_00205750	XLOC_137242	XLOC_137242	novel	5	92362016	92363820	+	2	418	106
TCONS_00078034	XLOC_053147	XLOC_053147	novel	13	99837638	99838879	-	3	208	37
TCONS_00160788	XLOC_107936	XLOC_107936	novel	2	112968375	112974012	-	2	2343	181
TCONS_00230373	ENSSSCG00000032023	-	protein_coding	6	57400069	57411318	-	3	387	69
TCONS_00033849	XLOC_024235	XLOC_024235	novel	10	42258885	42261689	+	2	539	136
TCONS_00079255	ENSSSCG00000025942	MCCC1	protein_coding	13	120955128	120981539	-	7	6072	119
TCONS_00079254	ENSSSCG00000025942	MCCC1	protein_coding	13	120955128	120981539	-	6	5921	119
TCONS_00079253	ENSSSCG00000025942	MCCC1	protein_coding	13	120955128	120981186	-	4	5840	119
TCONS_00136106	ENSSSCG00000016650	IMMP2L	protein_coding	18	34043035	34083432	+	3	9698	110
TCONS_00136105	ENSSSCG00000016650	IMMP2L	protein_coding	18	34033527	34083432	+	3	10023	174
TCONS_00274232	ENSSSCG00000015277	SOX13	protein_coding	9	64748803	64750256	+	2	960	144
TCONS_00136102	ENSSSCG00000016650	IMMP2L	protein_coding	18	34006900	34357432	+	5	29057	218
TCONS_00136101	ENSSSCG00000016650	IMMP2L	protein_coding	18	34006900	34132164	+	5	4580	124
TCONS_00136109	ENSSSCG00000016650	IMMP2L	protein_coding	18	34127659	34188693	+	2	30288	206
TCONS_00234614	XLOC_155027	XLOC_155027	protein_coding	6	107923786	107940052	-	2	1104	176
TCONS_00259878	XLOC_171616	XLOC_171616	protein_coding	8	97189254	97214158	+	2	469	156
TCONS_00234617	XLOC_155029	XLOC_155029	protein_coding	6	107996229	108018754	-	2	258	56
TCONS_00229045	ENSSSCG00000027016	C19orf47	protein_coding	6	48606315	48620977	-	2	13636	172
TCONS_00259873	XLOC_171611	XLOC_171611	protein_coding	8	97013401	97026025	+	3	304	76
TCONS_00259872	XLOC_171611	XLOC_171611	protein_coding	8	97013399	97056132	+	5	510	76
TCONS_00094733	ENSSSCG00000039261	WSCD2	protein_coding	14	42420206	42463600	-	4	3136	365
TCONS_00222092	ENSSSCG00000034765	PIEZO2	protein_coding	6	97643335	97728952	+	3	1123	279
TCONS_00133089	XLOC_090966	XLOC_090966	protein_coding	17	48074121	48075525	-	2	673	112
TCONS_00104246	ENSSSCG00000028633	AMMECR1L	protein_coding	15	59431925	59457553	+	2	1532	120
TCONS_00120225	XLOC_081678	XLOC_081678	protein_coding	16	51985563	51994439	+	2	2587	151
TCONS_00175299	XLOC_117119	XLOC_117119	protein_coding	3	38666800	38674865	-	7	3928	268
TCONS_00055369	XLOC_038486	XLOC_038486	novel	12	11369982	11372368	-	3	775	80
TCONS_00265822	XLOC_175910	XLOC_175910	protein_coding	8	71982448	71987522	-	3	1736	330
TCONS_00175297	XLOC_117117	XLOC_117117	protein_coding	3	38654741	38655609	-	2	289	96
TCONS_00064103	ENSSSCG00000011616	COPG1	protein_coding	13	71672125	71676251	+	2	1789	114
TCONS_00064102	ENSSSCG00000011616	COPG1	protein_coding	13	71672107	71702197	+	4	3910	119
TCONS_00064101	ENSSSCG00000011616	COPG1	protein_coding	13	71672088	71675194	+	2	2798	91
TCONS_00064100	ENSSSCG00000011616	COPG1	protein_coding	13	71671987	71702197	+	3	4417	119
TCONS_00064107	ENSSSCG00000011616	COPG1	protein_coding	13	71678476	71684398	+	2	1308	165
TCONS_00223672	ENSSSCG00000003784	LRRIQ3	protein_coding	6	139020838	139122084	+	2	302	90
TCONS_00116944	XLOC_079159	XLOC_079159	novel	15	136412809	136425141	-	2	392	117
TCONS_00061995	ENSSSCG00000011349	NPG1	protein_coding	13	30986720	30987873	+	3	407	127
TCONS_00142545	ENSSSCG00000013124	PATL1	protein_coding	2	11817860	11834454	+	2	3783	100
TCONS_00119027	ENSSSCG00000016913	DDX4	protein_coding	16	34779556	34858738	+	13	1427	449
TCONS_00193436	ENSSSCG00000006169	ZFHX4	protein_coding	4	59552921	59575231	-	2	1601	109
TCONS_00292770	XLOC_194859	XLOC_194859	novel	AEMK02000654.1	4074	11786	-	2	578	178
TCONS_00140528	XLOC_095846	XLOC_095846	novel	18	50248578	50249075	-	2	463	129
TCONS_00006372	XLOC_004773	XLOC_004773	novel	1	112942357	112944575	+	2	778	131
TCONS_00179593	ENSSSCG00000008467	EML4	protein_coding	3	98148187	98155831	-	2	355	96
TCONS_00036649	ENSSSCG00000010872	AKT3	protein_coding	10	16448106	16467515	-	2	346	73
TCONS_00179599	XLOC_119874	XLOC_119874	novel	3	98249808	98258373	-	2	7578	166
TCONS_00023244	XLOC_016829	XLOC_016829	novel	1	127937465	127938198	-	2	240	79
TCONS_00036640	XLOC_026253	XLOC_026253	protein_coding	10	16333200	16347864	-	3	272	76
TCONS_00039378	ENSSSCG00000036941	AKR1E2	protein_coding	10	65697892	65705734	-	4	4063	202
TCONS_00228792	XLOC_151864	XLOC_151864	protein_coding	6	46824033	46832253	-	3	288	95
TCONS_00047926	XLOC_034571	XLOC_034571	protein_coding	11	68930404	68985818	-	2	226	49
TCONS_00188864	XLOC_126057	XLOC_126057	protein_coding	4	108981883	108997636	+	4	247	64
TCONS_00292557	XLOC_194704	XLOC_194704	novel	AEMK02000639.1	188455	196121	+	2	250	83
TCONS_00292556	XLOC_194704	XLOC_194704	novel	AEMK02000639.1	177125	196121	+	2	259	86
TCONS_00072062	ENSSSCG00000011194	ANKRD28	protein_coding	13	2990747	3004228	-	2	814	103
TCONS_00072066	XLOC_049114	XLOC_049114	novel	13	3254287	3258396	-	2	534	81
TCONS_00224263	ENSSSCG00000003831	OMA1	protein_coding	6	153947732	153951300	+	2	2248	102
TCONS_00225018	ENSSSCG00000046843	-	protein_coding	6	165860501	165866953	+	4	3137	312
TCONS_00225019	ENSSSCG00000046843	-	protein_coding	6	165865826	165870735	+	7	1518	127
TCONS_00128843	ENSSSCG00000031648	CCN5	protein_coding	17	47131530	47136262	+	3	261	87
TCONS_00139227	ENSSSCG00000016639	FOXP2	protein_coding	18	31787608	31838201	-	2	271	47
TCONS_00050527	XLOC_036007	XLOC_036007	protein_coding	12	20068159	20074467	+	3	223	74
TCONS_00090698	ENSSSCG00000010579	GBF1	protein_coding	14	113245495	113285452	+	4	7938	130
TCONS_00161098	ENSSSCG00000047293	-	protein_coding	2	120238568	120427928	-	7	909	252
TCONS_00057800	XLOC_039783	XLOC_039783	novel	12	42550874	42555252	-	2	988	112
TCONS_00034486	ENSSSCG00000011074	ARHGAP21	protein_coding	10	50520806	50605244	+	2	1470	90
TCONS_00057802	ENSSSCG00000017732	ZNF207	protein_coding	12	42550973	42598398	-	2	3117	92
TCONS_00090690	ENSSSCG00000010579	GBF1	protein_coding	14	113220256	113289147	+	2	654	96
TCONS_00090693	XLOC_061369	XLOC_061369	protein_coding	14	113233607	113241592	+	2	314	104
TCONS_00080422	XLOC_054893	XLOC_054893	novel	13	138109881	138113513	-	2	3251	342
TCONS_00119446	ENSSSCG00000042938	-	protein_coding	16	44122228	44146238	+	4	738	246
TCONS_00080426	ENSSSCG00000028871	CSTA	protein_coding	13	138152687	138211407	-	6	587	148
TCONS_00119443	ENSSSCG00000042938	-	protein_coding	16	44103023	44146238	+	11	4206	588
TCONS_00263327	XLOC_174059	XLOC_174059	novel	8	18931376	18931708	-	2	264	81
TCONS_00241056	ENSSSCG00000039952	ZFAND3	protein_coding	7	33355712	33440130	+	2	716	69
TCONS_00001352	ENSSSCG00000004127	PLAGL1	protein_coding	1	21303956	21364509	+	8	1759	123
TCONS_00091342	XLOC_061767	XLOC_061767	protein_coding	14	126497669	126498226	+	2	266	88
TCONS_00157735	ENSSSCG00000013595	CERS4	protein_coding	2	71013376	71048250	-	4	598	129
TCONS_00291602	XLOC_193974	XLOC_193974	novel	AEMK02000556.1	38014	40370	+	2	894	74
TCONS_00291603	XLOC_193974	XLOC_193974	novel	AEMK02000556.1	38014	40370	+	2	982	122
TCONS_00117317	ENSSSCG00000035083	-	protein_coding	15	139600243	139602294	-	2	1435	427
TCONS_00084503	ENSSSCG00000009680	EXTL3	protein_coding	14	12457017	12537965	+	2	223	54
TCONS_00084504	ENSSSCG00000009680	EXTL3	protein_coding	14	12476530	12553548	+	2	397	86
TCONS_00090821	ENSSSCG00000010597	TAF5	protein_coding	14	114318354	114327511	+	5	623	101
TCONS_00089056	XLOC_060277	XLOC_060277	novel	14	85534403	85535354	+	3	372	79
TCONS_00258425	ENSSSCG00000008990	-	protein_coding	8	73388812	73448259	+	2	305	77
TCONS_00213829	ENSSSCG00000039541	ANKRD11	protein_coding	6	482532	560287	+	3	2167	154
TCONS_00258395	XLOC_170431	XLOC_170431	novel	8	73138631	73172037	+	2	235	71
TCONS_00258426	ENSSSCG00000008991	FRAS1	protein_coding	8	73502664	73638721	+	3	2939	171
TCONS_00212425	XLOC_141537	XLOC_141537	novel	5	89060207	89062348	-	2	222	65
TCONS_00302762	XLOC_201987	XLOC_201987	novel	X	47360170	47367630	-	2	231	77
TCONS_00213821	ENSSSCG00000039541	ANKRD11	protein_coding	6	455851	537329	+	3	388	100
TCONS_00100622	ENSSSCG00000010744	DHX32	protein_coding	14	135190208	135197320	-	3	450	150
TCONS_00014773	XLOC_010693	XLOC_010693	novel	1	264941312	264975831	+	2	275	71
TCONS_00205233	ENSSSCG00000000894	CCDC38	protein_coding	5	87597513	87622888	+	4	408	125
TCONS_00293602	XLOC_195365	XLOC_195365	novel	AEMK02000682.1	1445528	1446647	-	2	227	75
TCONS_00100628	ENSSSCG00000010746	ADAM12	protein_coding	14	135623632	135691141	-	2	208	49
TCONS_00157453	XLOC_105855	XLOC_105855	protein_coding	2	69577024	69583188	-	2	324	89
TCONS_00106482	ENSSSCG00000016045	PMS1	protein_coding	15	94359828	94377279	+	4	1919	181
TCONS_00157458	ENSSSCG00000013634	YIPF2	protein_coding	2	69641052	69646686	-	4	5121	243
TCONS_00202937	ENSSSCG00000000625	LRP6	protein_coding	5	60210293	60285826	+	2	4289	117
TCONS_00230618	ENSSSCG00000038287	RDH13	protein_coding	6	59274380	59275722	-	2	1040	183
TCONS_00164258	XLOC_110253	XLOC_110253	protein_coding	3	8941995	8960611	+	4	1430	120
TCONS_00164257	XLOC_110253	XLOC_110253	protein_coding	3	8941995	8958688	+	3	779	175
TCONS_00040260	ENSSSCG00000009338	FRY	protein_coding	11	8620072	8641026	+	2	586	75
TCONS_00080971	XLOC_055212	XLOC_055212	protein_coding	13	150377695	150387976	-	2	237	79
TCONS_00281042	XLOC_186460	XLOC_186460	protein_coding	9	41810997	41839255	-	2	1521	178
TCONS_00005057	XLOC_003805	XLOC_003805	novel	1	87034483	87039797	+	2	505	82
TCONS_00240554	ENSSSCG00000001479	HMGCLL1	protein_coding	7	25787524	25794944	+	6	1485	142
TCONS_00134420	XLOC_091827	XLOC_091827	novel	18	2623598	2676648	+	8	1937	437
TCONS_00200067	XLOC_133369	XLOC_133369	novel	5	16025492	16030492	+	2	2769	188
TCONS_00134425	XLOC_091827	XLOC_091827	novel	18	2654719	2676648	+	2	633	210
TCONS_00061603	ENSSSCG00000011295	SNRK	protein_coding	13	26733799	26803012	+	2	891	133
TCONS_00200068	XLOC_133369	XLOC_133369	novel	5	16027578	16030492	+	2	2630	188
TCONS_00287525	ENSSSCG00000000220	POU6F1	protein_coding	AEMK02000258.1	188773	199524	+	2	696	190
TCONS_00061604	ENSSSCG00000011295	SNRK	protein_coding	13	26733799	26899588	+	4	1166	203
TCONS_00211088	XLOC_140676	XLOC_140676	protein_coding	5	67725818	67731850	-	2	331	92
TCONS_00229828	XLOC_152374	XLOC_152374	protein_coding	6	54043728	54046331	-	2	2049	134
TCONS_00004458	XLOC_003332	XLOC_003332	protein_coding	1	76429490	76434095	+	2	352	47
TCONS_00068965	ENSSSCG00000026113	ZBTB20	protein_coding	13	144903273	145301624	+	4	2290	128
TCONS_00297297	XLOC_198044	XLOC_198044	novel	X	59528274	59529720	+	2	1147	64
TCONS_00068966	ENSSSCG00000026113	ZBTB20	protein_coding	13	144903273	145301624	+	5	2354	128
TCONS_00286926	XLOC_190562	XLOC_190562	novel	AEMK02000180.1	2450	3375	-	2	795	116
TCONS_00273246	XLOC_181298	XLOC_181298	novel	9	46522267	46523108	+	2	566	141
TCONS_00055955	XLOC_038795	XLOC_038795	protein_coding	12	18972911	18978115	-	2	239	79
TCONS_00081080	ENSSSCG00000011943	BBX	protein_coding	13	151834823	151869670	-	2	1501	95
TCONS_00092191	ENSSSCG00000010780	CYP2E1	protein_coding	14	141715099	141741463	+	4	991	145
TCONS_00092190	ENSSSCG00000010780	CYP2E1	protein_coding	14	141715099	141741463	+	5	1100	150
TCONS_00092192	ENSSSCG00000010780	CYP2E1	protein_coding	14	141715113	141741463	+	5	1063	145
TCONS_00151895	ENSSSCG00000014431	AFAP1L1	protein_coding	2	150445081	150465813	+	2	626	131
TCONS_00306864	XLOC_205037	XLOC_205037	novel	Y	43257116	43260592	+	2	467	82
TCONS_00306861	XLOC_205037	XLOC_205037	novel	Y	43255434	43260279	+	2	4308	293
TCONS_00306863	XLOC_205037	XLOC_205037	novel	Y	43256479	43260279	+	3	791	97
TCONS_00306862	XLOC_205037	XLOC_205037	novel	Y	43255438	43260279	+	3	1832	190
TCONS_00022295	ENSSSCG00000004584	GCNT3	protein_coding	1	112536222	112541060	-	2	812	76
TCONS_00010676	XLOC_007740	XLOC_007740	novel	1	186293317	186324515	+	2	220	49
TCONS_00098760	XLOC_066440	XLOC_066440	novel	14	103225619	103228872	-	3	668	96
TCONS_00098761	XLOC_066440	XLOC_066440	novel	14	103225619	103228872	-	3	663	86
TCONS_00147336	ENSSSCG00000040706	DBN1	protein_coding	2	80475570	80479900	+	2	4041	148
TCONS_00211303	ENSSSCG00000000779	KIF21A	protein_coding	5	70905086	70909198	-	2	1280	63
TCONS_00241790	ENSSSCG00000001750	PAQR8	protein_coding	7	46104677	46172279	+	2	650	106
TCONS_00256132	XLOC_168794	XLOC_168794	novel	8	29190848	29192543	+	3	325	93
TCONS_00016635	XLOC_011759	XLOC_011759	novel	1	16670805	16673423	-	2	2286	126
TCONS_00259111	ENSSSCG00000009050	INPP4B	protein_coding	8	85215029	85324671	+	2	497	77
TCONS_00280314	ENSSSCG00000014970	MTMR2	protein_coding	9	27812509	27857514	-	11	2332	492
TCONS_00155608	XLOC_104807	XLOC_104807	novel	2	48266653	48267848	-	2	294	96
TCONS_00192369	ENSSSCG00000006071	VPS13B	protein_coding	4	37690952	37784518	-	3	3706	99
TCONS_00187595	ENSSSCG00000006542	KCNN3	protein_coding	4	94913183	94998031	+	2	1727	150
TCONS_00003222	XLOC_002365	XLOC_002365	novel	1	52356417	52365092	+	2	234	53
TCONS_00192365	ENSSSCG00000006071	VPS13B	protein_coding	4	37292356	37356567	-	2	795	99
TCONS_00246865	XLOC_162927	XLOC_162927	novel	7	4511219	4579595	-	5	1976	224
TCONS_00272982	ENSSSCG00000050791	-	protein_coding	9	44367555	44375457	+	3	7501	94
TCONS_00272984	XLOC_181193	XLOC_181193	protein_coding	9	44436623	44471738	+	2	427	115
TCONS_00166216	XLOC_111357	XLOC_111357	protein_coding	3	39584498	39591433	+	2	576	124
TCONS_00231703	ENSSSCG00000033497	-	protein_coding	6	69003528	69013095	-	3	5158	236
TCONS_00231702	ENSSSCG00000033497	-	protein_coding	6	69003528	69013095	-	2	8458	236
TCONS_00231704	ENSSSCG00000033497	-	protein_coding	6	69003528	69019615	-	2	3262	236
TCONS_00136352	ENSSSCG00000027063	DPY19L1	protein_coding	18	38994649	39015139	+	5	877	103
TCONS_00239487	XLOC_158529	XLOC_158529	novel	7	17987595	17988741	+	2	784	76
TCONS_00190637	XLOC_127134	XLOC_127134	protein_coding	4	1685358	1687868	-	3	1908	291
TCONS_00190639	XLOC_127134	XLOC_127134	protein_coding	4	1685358	1687874	-	2	2284	301
TCONS_00096837	ENSSSCG00000036480	CTNNA3	protein_coding	14	70302817	70387454	-	3	84449	137
TCONS_00277244	ENSSSCG00000015548	RGSL1	protein_coding	9	123762766	123768744	+	3	709	155
TCONS_00096835	XLOC_065145	XLOC_065145	protein_coding	14	70291923	70295896	-	2	2300	110
TCONS_00162037	ENSSSCG00000014296	VDAC1	protein_coding	2	136384413	136458684	-	2	682	78
TCONS_00057787	XLOC_039772	XLOC_039772	novel	12	42529952	42550785	-	2	2382	121
TCONS_00223555	XLOC_148508	XLOC_148508	protein_coding	6	135399687	135433256	+	2	1213	68
TCONS_00223552	XLOC_148505	XLOC_148505	protein_coding	6	135384897	135417774	+	2	226	68
TCONS_00173381	XLOC_116038	XLOC_116038	protein_coding	3	8855968	8881744	-	4	1065	112
TCONS_00059922	ENSSSCG00000051348	-	protein_coding	12	61471841	61502652	-	2	991	262
TCONS_00179925	XLOC_120182	XLOC_120182	protein_coding	3	100942063	100986494	-	2	306	100
TCONS_00221539	ENSSSCG00000032078	ZNF362	protein_coding	6	89522743	89539757	+	2	2813	130
TCONS_00224018	XLOC_148783	XLOC_148783	protein_coding	6	148942267	148958351	+	2	254	73
TCONS_00104507	ENSSSCG00000022671	GALNT13	protein_coding	15	61440656	61515935	+	4	780	164
TCONS_00180063	XLOC_120279	XLOC_120279	protein_coding	3	102182643	102198237	-	2	659	219
TCONS_00009696	XLOC_007038	XLOC_007038	protein_coding	1	169507772	169537317	+	2	406	55
TCONS_00094927	ENSSSCG00000009973	RHBDD3	protein_coding	14	46381892	46408366	-	5	5368	222
TCONS_00265363	ENSSSCG00000031919	-	protein_coding	8	66480549	66592747	-	2	225	45
TCONS_00148035	ENSSSCG00000014127	RASGRF2	protein_coding	2	89787020	89794107	+	2	1985	78
TCONS_00114422	XLOC_077369	XLOC_077369	novel	15	94092357	94122886	-	2	5222	105
TCONS_00114423	XLOC_077369	XLOC_077369	novel	15	94092357	94134766	-	3	3932	107
TCONS_00114424	XLOC_077369	XLOC_077369	novel	15	94092357	94135897	-	2	4940	142
TCONS_00198440	XLOC_132425	XLOC_132425	novel	4	128846649	128847148	-	2	384	126
TCONS_00141555	XLOC_096418	XLOC_096418	protein_coding	2	5433522	5435440	+	3	222	74
TCONS_00245796	XLOC_162233	XLOC_162233	protein_coding	7	111278289	111286636	+	5	2082	323
TCONS_00071276	XLOC_048628	XLOC_048628	novel	13	199788137	199791461	+	2	203	55
TCONS_00170894	XLOC_114361	XLOC_114361	novel	3	111858926	111863550	+	2	487	92
TCONS_00170892	XLOC_114359	XLOC_114359	protein_coding	3	111852933	111856625	+	2	2931	196
TCONS_00081290	ENSSSCG00000036491	PCNP	protein_coding	13	157521814	157624123	-	10	1485	469
TCONS_00252728	ENSSSCG00000037267	MAX	protein_coding	7	89081459	89136273	-	12	5214	385
TCONS_00198190	XLOC_132274	XLOC_132274	novel	4	124681081	124684557	-	2	385	124
TCONS_00239834	ENSSSCG00000033672	H1-4	protein_coding	7	20849673	20892069	+	2	363	109
TCONS_00061388	ENSSSCG00000011278	TRAK1	protein_coding	13	25689626	25780821	+	3	747	116
TCONS_00035502	XLOC_025449	XLOC_025449	novel	10	67082514	67085638	+	2	387	128
TCONS_00288269	ENSSSCG00000026344	MCM3AP	protein_coding	AEMK02000328.1	508817	515950	+	3	4689	177
TCONS_00184107	XLOC_123155	XLOC_123155	protein_coding	4	33991505	34045108	+	2	240	50
TCONS_00168205	ENSSSCG00000035958	EVA1A	protein_coding	3	67680723	67703301	+	2	877	138
TCONS_00128473	ENSSSCG00000007336	-	protein_coding	17	40618377	40633599	+	3	382	99
TCONS_00295261	XLOC_196561	XLOC_196561	protein_coding	X	20115293	20128568	+	2	218	72
TCONS_00128477	ENSSSCG00000007336	-	protein_coding	17	40623253	40633599	+	2	2131	184
TCONS_00095251	ENSSSCG00000033879	ZNF280B	protein_coding	14	48862817	48883541	-	2	3452	174
TCONS_00022453	ENSSSCG00000004600	TCF12	protein_coding	1	114868478	114931772	-	2	711	67
TCONS_00027184	XLOC_019675	XLOC_019675	protein_coding	1	201292403	201295807	-	2	521	90
TCONS_00027185	XLOC_019676	XLOC_019676	protein_coding	1	201298109	201314336	-	2	308	74
TCONS_00176800	ENSSSCG00000008150	TMEM182	protein_coding	3	51350279	51426449	-	2	33993	207
TCONS_00064718	XLOC_043663	XLOC_043663	novel	13	82195751	82197476	+	2	1634	95
TCONS_00238913	ENSSSCG00000001074	KDM1B	protein_coding	7	13818859	13861007	+	2	714	87
TCONS_00223973	XLOC_148745	XLOC_148745	novel	6	147377248	147381740	+	2	4186	290
TCONS_00279979	XLOC_185771	XLOC_185771	protein_coding	9	21007283	21026617	-	4	702	114
TCONS_00103288	XLOC_069609	XLOC_069609	novel	15	45697067	45703141	+	2	280	51
TCONS_00223974	XLOC_148746	XLOC_148746	novel	6	147381896	147383332	+	2	1416	98
TCONS_00149784	ENSSSCG00000014199	WDR36	protein_coding	2	115824896	115888588	+	2	1326	66
TCONS_00280196	ENSSSCG00000038682	TAF1D	protein_coding	9	26143071	26157074	-	6	7893	320
TCONS_00056814	ENSSSCG00000048918	-	protein_coding	12	25381616	25438796	-	2	972	111
TCONS_00277379	ENSSSCG00000031121	TSEN15	protein_coding	9	125357095	125445403	+	8	886	88
TCONS_00214288	XLOC_143055	XLOC_143055	protein_coding	6	4067395	4068732	+	2	698	228
TCONS_00090751	ENSSSCG00000010586	SUFU	protein_coding	14	113517090	113575446	+	2	2392	109
TCONS_00122436	XLOC_083403	XLOC_083403	novel	16	25810457	25815054	-	3	1128	277
TCONS_00286005	XLOC_189875	XLOC_189875	protein_coding	9	130454253	130457005	-	2	449	111
TCONS_00208652	ENSSSCG00000000464	C12orf56	protein_coding	5	28701541	28717018	-	2	260	86
TCONS_00293830	ENSSSCG00000015833	TTI2	protein_coding	AEMK02000697.1	112720	195473	-	2	1273	91
TCONS_00289748	ENSSSCG00000002526	RCOR1	protein_coding	AEMK02000452.1	1269367	1346478	+	2	1699	124
TCONS_00015162	ENSSSCG00000005660	TBC1D13	protein_coding	1	269131811	269137439	+	2	434	96
TCONS_00055540	XLOC_038601	XLOC_038601	protein_coding	12	14285222	14286036	-	2	338	61
TCONS_00169156	XLOC_113182	XLOC_113182	novel	3	78561549	78614370	+	2	229	76
TCONS_00058864	XLOC_040273	XLOC_040273	protein_coding	12	52372890	52418844	-	7	1904	191
TCONS_00276320	ENSSSCG00000046436	-	protein_coding	9	105364645	105375507	+	4	821	131
TCONS_00150712	XLOC_101956	XLOC_101956	protein_coding	2	134085921	134093410	+	2	598	162
TCONS_00150711	XLOC_101958	XLOC_101958	protein_coding	2	134016228	134081794	+	2	263	65
TCONS_00005267	ENSSSCG00000004486	SLC17A5	protein_coding	1	92205252	92306003	+	2	337	87
TCONS_00233553	ENSSSCG00000037121	KIAA0319L	protein_coding	6	91564598	91606244	-	12	1839	462
TCONS_00108889	ENSSSCG00000009432	DGKD	protein_coding	15	133827003	133851360	+	2	1503	108
TCONS_00158734	XLOC_106460	XLOC_106460	protein_coding	2	78364119	78386286	-	2	210	49
TCONS_00158735	XLOC_106460	XLOC_106460	protein_coding	2	78375529	78386454	-	2	325	78
TCONS_00049468	ENSSSCG00000040611	-	protein_coding	12	7638085	7682338	+	4	731	130
TCONS_00286006	ENSSSCG00000015589	VASH2	protein_coding	9	130454253	130462580	-	3	227	75
TCONS_00162810	XLOC_109361	XLOC_109361	protein_coding	2	147397235	147398190	-	2	771	139
TCONS_00041671	ENSSSCG00000021818	ENOX1	protein_coding	11	23237697	23566066	+	3	904	116
TCONS_00041672	ENSSSCG00000021818	ENOX1	protein_coding	11	23237697	23600463	+	5	1093	150
TCONS_00282780	XLOC_187616	XLOC_187616	protein_coding	9	70193554	70284851	-	2	375	102
TCONS_00282078	ENSSSCG00000015247	ZBTB44	protein_coding	9	56893783	56956282	-	2	700	80
TCONS_00108772	XLOC_073510	XLOC_073510	protein_coding	15	132505000	132509665	+	2	1165	241
TCONS_00029810	ENSSSCG00000005477	FKBP15	protein_coding	1	253794589	253805690	-	4	1780	152
TCONS_00299894	XLOC_199971	XLOC_199971	protein_coding	X	121772288	121776784	+	2	538	179
TCONS_00131595	XLOC_090025	XLOC_090025	novel	17	31266560	31271808	-	2	476	91
TCONS_00131594	XLOC_090024	XLOC_090024	novel	17	31266065	31271331	-	2	494	115
TCONS_00131596	XLOC_090026	XLOC_090026	novel	17	31266818	31272261	-	2	672	136
TCONS_00106838	XLOC_072213	XLOC_072213	protein_coding	15	101601885	101619064	+	4	1336	123
TCONS_00091403	XLOC_061821	XLOC_061821	protein_coding	14	128402038	128402534	+	2	216	72
TCONS_00131593	XLOC_090024	XLOC_090024	novel	17	31266065	31271234	-	2	397	115
TCONS_00131592	XLOC_090024	XLOC_090024	novel	17	31266065	31271232	-	2	395	115
TCONS_00023469	ENSSSCG00000004739	MGA	protein_coding	1	129638028	129667243	-	2	7256	143
TCONS_00109824	XLOC_074080	XLOC_074080	novel	15	2249647	2258612	-	2	2297	116
TCONS_00254182	XLOC_167418	XLOC_167418	novel	7	115260419	115262194	-	2	1158	126
TCONS_00254183	XLOC_167418	XLOC_167418	novel	7	115260419	115273455	-	2	3442	182
TCONS_00106341	ENSSSCG00000016033	GULP1	protein_coding	15	92988539	93147396	+	3	584	89
TCONS_00130241	XLOC_089085	XLOC_089085	novel	17	783890	792117	-	2	448	148
TCONS_00178892	XLOC_119321	XLOC_119321	novel	3	87166131	87214822	-	2	238	48
TCONS_00060497	XLOC_041209	XLOC_041209	novel	13	14086014	14092713	+	2	935	98
TCONS_00143338	ENSSSCG00000040954	CSTF3	protein_coding	2	27784745	27832341	+	2	1161	83
TCONS_00111332	ENSSSCG00000030395	ASB5	protein_coding	15	38766369	38784362	-	2	1016	75
TCONS_00186059	XLOC_124562	XLOC_124562	novel	4	75636760	75638620	+	2	266	52
TCONS_00032992	ENSSSCG00000010947	FBP2	protein_coding	10	27664871	27757215	+	5	12784	193
TCONS_00032991	ENSSSCG00000010947	FBP2	protein_coding	10	27664684	27683793	+	2	17273	193
TCONS_00224848	ENSSSCG00000037318	TRABD2B	protein_coding	6	163622661	163624582	+	2	350	116
TCONS_00234267	ENSSSCG00000021612	ARHGAP28	protein_coding	6	100585132	100614417	-	2	2792	122
TCONS_00256728	ENSSSCG00000008840	GSX2	protein_coding	8	40832276	40904459	+	2	209	49
TCONS_00004025	XLOC_003013	XLOC_003013	novel	1	68688165	68688687	+	2	238	49
TCONS_00255637	XLOC_168349	XLOC_168349	novel	8	19441844	19446403	+	2	240	60
TCONS_00207460	XLOC_138329	XLOC_138329	novel	5	14383617	14388913	-	3	631	104
TCONS_00191480	XLOC_127747	XLOC_127747	protein_coding	4	18520908	18522151	-	2	1065	71
TCONS_00040101	XLOC_028544	XLOC_028544	protein_coding	11	6674144	6702368	+	2	211	70
TCONS_00232738	XLOC_153874	XLOC_153874	protein_coding	6	82933798	82949849	-	2	476	124
TCONS_00195818	XLOC_130884	XLOC_130884	protein_coding	4	94472430	94477325	-	2	250	68
TCONS_00146310	XLOC_098947	XLOC_098947	protein_coding	2	72704020	72708393	+	3	1133	80
TCONS_00027987	ENSSSCG00000005232	SMARCA2	protein_coding	1	219637136	219684495	-	2	1706	72
TCONS_00195811	ENSSSCG00000006507	DAP3	protein_coding	4	94279357	94289881	-	2	9304	116
TCONS_00061011	ENSSSCG00000011238	ARPP21	protein_coding	13	21035116	21072996	+	2	37790	182
TCONS_00157151	XLOC_105673	XLOC_105673	protein_coding	2	66314462	66328953	-	5	2138	164
TCONS_00172551	XLOC_115580	XLOC_115580	protein_coding	3	706848	709825	-	3	1755	188
TCONS_00157153	XLOC_105673	XLOC_105673	protein_coding	2	66314462	66328991	-	5	2139	164
TCONS_00157152	XLOC_105673	XLOC_105673	protein_coding	2	66314462	66328985	-	4	2335	164
TCONS_00157155	XLOC_105673	XLOC_105673	protein_coding	2	66321603	66328953	-	3	1022	97
TCONS_00165967	ENSSSCG00000007939	ANKS3	protein_coding	3	37656999	37662674	+	3	729	242
TCONS_00068735	ENSSSCG00000011889	GSK3B	protein_coding	13	140194595	140212740	+	2	4606	87
TCONS_00025106	XLOC_018154	XLOC_018154	protein_coding	1	162186571	162223818	-	4	1854	248
TCONS_00165966	ENSSSCG00000007939	ANKS3	protein_coding	3	37656999	37660101	+	2	896	217
TCONS_00106839	XLOC_072213	XLOC_072213	protein_coding	15	101601899	101623509	+	5	948	118
TCONS_00007597	ENSSSCG00000004753	INO80	protein_coding	1	130225646	130284819	+	2	2601	127
TCONS_00231047	ENSSSCG00000003995	ZNF606	protein_coding	6	62717638	62739988	-	3	3887	230
TCONS_00231048	ENSSSCG00000003995	ZNF606	protein_coding	6	62734985	62739988	-	3	4714	230
TCONS_00074017	ENSSSCG00000011454	SFMBT1	protein_coding	13	35056018	35122156	-	2	697	69
TCONS_00136165	ENSSSCG00000038158	THAP5	protein_coding	18	36584373	36711373	+	7	1060	128
TCONS_00187678	ENSSSCG00000038125	NUP210L	protein_coding	4	95688460	95699438	+	5	353	97
TCONS_00093128	XLOC_062985	XLOC_062985	protein_coding	14	16645967	16657988	-	2	492	90
TCONS_00053276	XLOC_037377	XLOC_037377	protein_coding	12	52902381	52911465	+	3	972	113
TCONS_00187677	ENSSSCG00000038125	NUP210L	protein_coding	4	95676382	95699438	+	6	850	102
TCONS_00257981	XLOC_170195	XLOC_170195	protein_coding	8	65469282	65487938	+	2	442	69
TCONS_00254181	XLOC_167417	XLOC_167417	novel	7	115259730	115269923	-	2	887	144
TCONS_00086668	ENSSSCG00000010025	LIMK2	protein_coding	14	47946396	47979815	+	6	2902	138
TCONS_00052905	XLOC_037201	XLOC_037201	protein_coding	12	50655075	50659659	+	2	588	195
TCONS_00242776	ENSSSCG00000001918	NPTN	protein_coding	7	59713204	59734432	+	5	1405	297
TCONS_00155016	XLOC_104426	XLOC_104426	protein_coding	2	32871310	32872777	-	2	381	59
TCONS_00155017	XLOC_104427	XLOC_104427	protein_coding	2	32871775	32905636	-	2	841	257
TCONS_00264974	ENSSSCG00000027403	AASDH	protein_coding	8	55562287	55621654	-	2	344	111
TCONS_00199101	XLOC_132860	XLOC_132860	novel	5	5239492	5275650	+	4	349	116
TCONS_00292710	XLOC_194829	XLOC_194829	novel	AEMK02000646.1	3516	9887	-	3	386	107
TCONS_00140017	ENSSSCG00000016674	MINDY4	protein_coding	18	42095119	42098131	-	2	1940	355
TCONS_00216470	ENSSSCG00000033695	KCTD15	protein_coding	6	43528691	43532945	+	4	460	132
TCONS_00245548	XLOC_162060	XLOC_162060	protein_coding	7	103320181	103343498	+	6	2254	173
TCONS_00013528	ENSSSCG00000005388	INVS	protein_coding	1	241940022	241958647	+	2	703	69
TCONS_00221494	ENSSSCG00000022801	S100PBP	protein_coding	6	89094267	89149211	+	2	1150	113
TCONS_00171552	ENSSSCG00000008604	WDR35	protein_coding	3	118273113	118279041	+	2	530	92
TCONS_00084949	XLOC_058082	XLOC_058082	protein_coding	14	22574642	22579215	+	2	737	185
TCONS_00132913	XLOC_090865	XLOC_090865	protein_coding	17	46188382	46192067	-	2	318	106
TCONS_00002373	XLOC_001736	XLOC_001736	protein_coding	1	37190552	37194699	+	2	1146	200
TCONS_00266274	XLOC_176246	XLOC_176246	protein_coding	8	80277604	80290808	-	2	414	79
TCONS_00166903	XLOC_111650	XLOC_111650	protein_coding	3	44395050	44411188	+	2	544	90
TCONS_00276517	XLOC_183497	XLOC_183497	novel	9	109369961	109370918	+	2	284	64
TCONS_00161306	XLOC_108368	XLOC_108368	novel	2	122791814	122796766	-	2	1709	81
TCONS_00236137	ENSSSCG00000025243	SGIP1	protein_coding	6	146044898	146051925	-	2	6723	129
TCONS_00046051	XLOC_033026	XLOC_033026	novel	11	19612089	19613729	-	2	1020	121
TCONS_00046050	XLOC_033026	XLOC_033026	novel	11	19599432	19616270	-	3	743	115
TCONS_00099953	XLOC_067148	XLOC_067148	protein_coding	14	122848780	122851068	-	2	987	170
TCONS_00167059	ENSSSCG00000008113	MRPS5	protein_coding	3	46104674	46139284	+	2	482	60
TCONS_00224207	XLOC_148920	XLOC_148920	novel	6	153688038	153712253	+	4	1964	81
TCONS_00093835	ENSSSCG00000009801	BCL7A	protein_coding	14	30664592	30667774	-	2	2852	173
TCONS_00278569	XLOC_184837	XLOC_184837	protein_coding	9	3788690	3802505	-	2	235	78
TCONS_00268530	XLOC_178034	XLOC_178034	protein_coding	8	118605827	118608186	-	2	527	133
TCONS_00268537	ENSSSCG00000022361	BANK1	protein_coding	8	118811832	118822265	-	2	1530	133
TCONS_00112309	XLOC_075941	XLOC_075941	novel	15	60033747	60038978	-	3	564	74
TCONS_00152083	ENSSSCG00000032436	-	protein_coding	2	123393	154718	-	4	1881	227
TCONS_00051107	XLOC_036256	XLOC_036256	novel	12	24293085	24294718	+	2	305	87
TCONS_00111652	ENSSSCG00000015791	CFAP97	protein_coding	15	46266027	46339343	-	6	2258	256
TCONS_00085439	XLOC_058311	XLOC_058311	protein_coding	14	30619097	30646322	+	3	693	211
TCONS_00080403	XLOC_054884	XLOC_054884	protein_coding	13	137807252	137809287	-	2	1413	92
TCONS_00014175	XLOC_010276	XLOC_010276	novel	1	251764833	251766854	+	2	1949	120
TCONS_00013385	XLOC_009708	XLOC_009708	protein_coding	1	240050055	240146522	+	5	542	123
TCONS_00013384	XLOC_009708	XLOC_009708	novel	1	240050055	240103981	+	2	595	111
TCONS_00208227	ENSSSCG00000000403	BAZ2A	protein_coding	5	21982110	21983021	-	2	810	79
TCONS_00013380	XLOC_009704	XLOC_009704	protein_coding	1	240001073	240006976	+	2	377	77
TCONS_00184593	XLOC_123475	XLOC_123475	protein_coding	4	41926221	41928928	+	2	339	78
TCONS_00305234	XLOC_203897	XLOC_203897	novel	X	105696110	105699473	-	2	251	54
TCONS_00084522	ENSSSCG00000009682	HMBOX1	protein_coding	14	12785004	12791953	+	2	1156	117
TCONS_00042191	ENSSSCG00000024722	PIBF1	protein_coding	11	45087503	45162603	+	2	295	78
TCONS_00230802	ENSSSCG00000032086	ZNF583	protein_coding	6	60657956	60739495	-	2	1623	94
TCONS_00037577	ENSSSCG00000010994	NFX1	protein_coding	10	33098765	33113255	-	6	883	199
TCONS_00037573	ENSSSCG00000010994	NFX1	protein_coding	10	33055408	33100162	-	6	1091	108
TCONS_00249096	XLOC_164148	XLOC_164148	protein_coding	7	33054319	33055918	-	2	688	139
TCONS_00304586	XLOC_203385	XLOC_203385	protein_coding	X	94296116	94331942	-	2	203	49
TCONS_00183813	XLOC_122878	XLOC_122878	novel	4	23897424	23903277	+	4	2343	93
TCONS_00185429	ENSSSCG00000006179	STAU2	protein_coding	4	62244093	62245293	+	2	883	136
TCONS_00304580	XLOC_203379	XLOC_203379	novel	X	93817238	93848069	-	2	225	53
TCONS_00246876	XLOC_162934	XLOC_162934	novel	7	4547361	4548801	-	2	758	183
TCONS_00157438	XLOC_105848	XLOC_105848	protein_coding	2	69412184	69425472	-	2	2092	185
TCONS_00224675	ENSSSCG00000003859	TUT4	protein_coding	6	159699385	159781854	+	3	940	217
TCONS_00146089	XLOC_098839	XLOC_098839	protein_coding	2	70912403	70915190	+	2	1184	147
TCONS_00230944	XLOC_152909	XLOC_152909	novel	6	62046922	62047694	-	2	480	122
TCONS_00230947	XLOC_152912	XLOC_152912	protein_coding	6	62113735	62121792	-	2	2064	423
TCONS_00221915	ENSSSCG00000003654	MACF1	protein_coding	6	95070466	95073604	+	2	2755	131
TCONS_00151656	XLOC_102508	XLOC_102508	protein_coding	2	144924515	144931471	+	2	2672	410
TCONS_00151657	XLOC_102508	XLOC_102508	protein_coding	2	144924515	144931471	+	2	3452	474
TCONS_00257020	ENSSSCG00000008881	RAPGEF2	protein_coding	8	48002125	48080634	+	2	1276	194
TCONS_00279967	ENSSSCG00000014919	ME3	protein_coding	9	20558496	20613682	-	3	14410	213
TCONS_00279966	ENSSSCG00000014919	ME3	protein_coding	9	20558496	20593036	-	3	14013	213
TCONS_00164500	ENSSSCG00000027487	LAT2	protein_coding	3	11351861	11357265	+	4	4767	244
TCONS_00279969	XLOC_185758	XLOC_185758	protein_coding	9	20598035	20613682	-	2	1440	172
TCONS_00027190	ENSSSCG00000043301	IFN-ALPHA-8	protein_coding	1	201343438	201367713	-	3	423	87
TCONS_00281061	XLOC_186478	XLOC_186478	novel	9	42137527	42141787	-	2	220	51
TCONS_00005036	XLOC_003785	XLOC_003785	novel	1	86994630	87008052	+	2	689	59
TCONS_00134409	XLOC_091827	XLOC_091827	novel	18	2602193	2627631	+	4	338	112
TCONS_00030922	XLOC_022198	XLOC_022198	novel	1	271610129	271614891	-	2	4736	159
TCONS_00157382	ENSSSCG00000013650	-	protein_coding	2	69124760	69129537	-	4	766	169
TCONS_00262567	ENSSSCG00000027746	-	protein_coding	8	4120702	4122187	-	2	1390	138
TCONS_00229804	XLOC_152365	XLOC_152365	protein_coding	6	53942327	53953099	-	2	255	84
TCONS_00068943	XLOC_046853	XLOC_046853	protein_coding	13	144541516	144582952	+	3	294	57
TCONS_00068947	ENSSSCG00000026113	ZBTB20	protein_coding	13	144855878	144994721	+	3	2750	98
TCONS_00055689	XLOC_038663	XLOC_038663	protein_coding	12	15923252	16014160	-	3	413	137
TCONS_00068945	ENSSSCG00000026113	ZBTB20	protein_coding	13	144855830	144989566	+	4	5827	139
TCONS_00130520	XLOC_089293	XLOC_089293	novel	17	8250771	8265510	-	3	284	74
TCONS_00055934	XLOC_038785	XLOC_038785	protein_coding	12	18881438	18889463	-	2	271	90
TCONS_00178394	ENSSSCG00000028518	-	protein_coding	3	79485983	79501876	-	3	341	107
TCONS_00250187	ENSSSCG00000002632	SLC28A1	protein_coding	7	52648082	52655869	-	4	4226	151
TCONS_00090413	XLOC_061195	XLOC_061195	protein_coding	14	110795314	110805762	+	2	1419	298
TCONS_00176258	ENSSSCG00000006050	-	protein_coding	3	44555285	44586193	-	20	2382	596
TCONS_00144810	XLOC_098193	XLOC_098193	protein_coding	2	58809816	58823940	+	2	340	89
TCONS_00306843	XLOC_205019	XLOC_205019	novel	Y	42310582	42324964	+	2	1496	160
TCONS_00049034	ENSSSCG00000048201	-	protein_coding	12	4525889	4529871	+	3	1342	164
TCONS_00101910	XLOC_068483	XLOC_068483	protein_coding	15	17091352	17113883	+	2	17313	133
TCONS_00211577	ENSSSCG00000000800	PUS7L	protein_coding	5	74782814	74787096	-	2	4233	97
TCONS_00269288	XLOC_178664	XLOC_178664	protein_coding	8	130035332	130066472	-	2	441	113
TCONS_00044342	ENSSSCG00000009308	LNX2	protein_coding	11	5041807	5043045	-	2	569	108
TCONS_00044341	ENSSSCG00000009308	LNX2	protein_coding	11	5041807	5043045	-	2	294	97
TCONS_00303694	ENSSSCG00000012434	ATRX	protein_coding	X	61601569	61718848	-	3	9785	154
TCONS_00282442	ENSSSCG00000015283	PIK3C2B	protein_coding	9	65104766	65119954	-	2	826	95
TCONS_00210167	ENSSSCG00000000587	AEBP2	protein_coding	5	53521003	53589637	-	2	425	109
TCONS_00250451	ENSSSCG00000001850	-	protein_coding	7	55437680	55441606	-	2	453	49
TCONS_00255133	XLOC_167975	XLOC_167975	novel	8	7428979	7440549	+	2	385	78
TCONS_00155918	ENSSSCG00000013978	ZNF672	protein_coding	2	52300603	52312332	-	5	1063	102
TCONS_00008251	XLOC_005992	XLOC_005992	novel	1	138260709	138262847	+	3	950	88
TCONS_00008252	XLOC_005992	XLOC_005992	novel	1	138261128	138262847	+	2	1216	88
TCONS_00165561	XLOC_110973	XLOC_110973	novel	3	28568023	28573369	+	2	895	115
TCONS_00075994	XLOC_051601	XLOC_051601	protein_coding	13	71355939	71365083	-	2	631	132
TCONS_00236197	ENSSSCG00000003807	DNAJC6	protein_coding	6	147143766	147171089	-	3	639	144
TCONS_00016382	ENSSSCG00000004070	SCAF8	protein_coding	1	11953886	12013658	-	2	4228	102
TCONS_00016383	ENSSSCG00000004070	SCAF8	protein_coding	1	11968448	12011651	-	2	1595	99
TCONS_00187242	ENSSSCG00000006461	ARHGEF11	protein_coding	4	93013699	93070771	+	2	636	52
TCONS_00259103	ENSSSCG00000009050	INPP4B	protein_coding	8	84811772	84951259	+	5	2959	134
TCONS_00266649	ENSSSCG00000031736	MGST2	protein_coding	8	87319533	87325123	-	4	4630	340
TCONS_00231729	XLOC_153287	XLOC_153287	novel	6	69318412	69357974	-	2	1935	155
TCONS_00162379	XLOC_109054	XLOC_109054	novel	2	141380593	141395617	-	3	252	78
TCONS_00303699	ENSSSCG00000012434	ATRX	protein_coding	X	61709862	61729871	-	2	884	107
TCONS_00145855	XLOC_098727	XLOC_098727	protein_coding	2	69297606	69298310	+	2	398	87
TCONS_00273039	XLOC_181216	XLOC_181216	protein_coding	9	45479773	45487008	+	3	363	108
TCONS_00174049	XLOC_116398	XLOC_116398	protein_coding	3	17560546	17584922	-	2	1219	262
TCONS_00174040	ENSSSCG00000028186	FBXL19	protein_coding	3	17505265	17567878	-	2	715	65
TCONS_00097322	XLOC_065338	XLOC_065338	protein_coding	14	76657862	76701491	-	4	40039	215
TCONS_00097325	XLOC_065338	XLOC_065338	protein_coding	14	76657862	76701519	-	2	38818	168
TCONS_00097326	XLOC_065338	XLOC_065338	protein_coding	14	76657862	76701519	-	2	38815	168
TCONS_00094674	XLOC_063822	XLOC_063822	novel	14	41739190	41739934	-	2	270	82
TCONS_00094672	ENSSSCG00000009938	UNG	protein_coding	14	41706744	41763661	-	2	1123	138
TCONS_00104698	XLOC_070703	XLOC_070703	protein_coding	15	66318701	66391018	+	3	221	69
TCONS_00104692	XLOC_070698	XLOC_070698	protein_coding	15	66236446	66239150	+	2	486	162
TCONS_00031535	XLOC_022676	XLOC_022676	novel	10	2597078	2597640	+	2	477	44
TCONS_00199595	XLOC_133104	XLOC_133104	protein_coding	5	10034230	10038447	+	2	255	84
TCONS_00011525	XLOC_008368	XLOC_008368	protein_coding	1	202358300	202414103	+	3	342	55
TCONS_00011524	XLOC_008367	XLOC_008367	protein_coding	1	202356149	202385086	+	2	900	92
TCONS_00099437	XLOC_066765	XLOC_066765	protein_coding	14	113378284	113406295	-	3	300	56
TCONS_00099436	XLOC_066764	XLOC_066764	protein_coding	14	113339271	113401857	-	2	301	68
TCONS_00097490	ENSSSCG00000026268	DLG5	protein_coding	14	80343704	80377524	-	2	1027	231
TCONS_00059901	XLOC_040739	XLOC_040739	protein_coding	12	61344805	61346567	-	2	934	192
TCONS_00087279	ENSSSCG00000010148	ERO1B	protein_coding	14	55053994	55107904	+	2	283	62
TCONS_00092318	XLOC_062443	XLOC_062443	novel	14	1901119	1905899	-	3	751	58
TCONS_00172054	ENSSSCG00000027121	ODC1	protein_coding	3	126131341	126133474	+	2	2029	152
TCONS_00020611	ENSSSCG00000004421	FYN	protein_coding	1	77758519	77810581	-	2	1008	225
TCONS_00207142	XLOC_138148	XLOC_138148	protein_coding	5	9688360	9695276	-	2	6798	201
TCONS_00143045	XLOC_097038	XLOC_097038	protein_coding	2	18238502	18239297	+	2	520	161
TCONS_00074481	ENSSSCG00000011496	ADAMTS9	protein_coding	13	46203334	46514004	-	3	1245	121
TCONS_00074480	ENSSSCG00000011496	ADAMTS9	protein_coding	13	46203334	46224187	-	2	1750	121
TCONS_00146312	ENSSSCG00000023969	ACER1	protein_coding	2	72740733	72745177	+	2	232	49
TCONS_00294626	ENSSSCG00000030877	FRMPD4	protein_coding	X	9049334	9064107	+	3	3058	119
TCONS_00294621	ENSSSCG00000030877	FRMPD4	protein_coding	X	8873119	8982663	+	2	507	117
TCONS_00021345	ENSSSCG00000004485	CD109	protein_coding	1	92118368	92151440	-	2	239	66
TCONS_00141574	XLOC_096422	XLOC_096422	protein_coding	2	5593229	5605241	+	3	1653	123
TCONS_00247914	ENSSSCG00000041364	-	protein_coding	7	22824412	22959398	-	6	1980	315
TCONS_00247916	ENSSSCG00000041364	-	protein_coding	7	22824412	22959398	-	7	1754	385
TCONS_00247911	ENSSSCG00000041364	-	protein_coding	7	22824412	22959398	-	3	3087	328
TCONS_00247913	ENSSSCG00000041364	-	protein_coding	7	22824412	22959398	-	8	1666	305
TCONS_00291105	ENSSSCG00000031488	ARHGAP17	protein_coding	AEMK02000510.1	377005	423272	+	2	1970	84
TCONS_00291107	ENSSSCG00000031488	ARHGAP17	protein_coding	AEMK02000510.1	416747	420310	+	2	734	111
TCONS_00291106	ENSSSCG00000031488	ARHGAP17	protein_coding	AEMK02000510.1	400069	423272	+	2	1297	78
TCONS_00252746	ENSSSCG00000047586	-	protein_coding	7	89395556	89680059	-	11	2523	586
TCONS_00283363	ENSSSCG00000015340	ASNS	protein_coding	9	77458760	77509157	-	3	481	75
TCONS_00188120	XLOC_125621	XLOC_125621	protein_coding	4	99225346	99237041	+	4	2992	261
TCONS_00188121	XLOC_125621	XLOC_125621	protein_coding	4	99225413	99237041	+	5	2290	248
TCONS_00188122	XLOC_125621	XLOC_125621	protein_coding	4	99225413	99237041	+	4	4503	248
TCONS_00188123	XLOC_125621	XLOC_125621	protein_coding	4	99225507	99230113	+	2	1782	217
TCONS_00188124	XLOC_125621	XLOC_125621	protein_coding	4	99225507	99237041	+	5	4752	217
TCONS_00188125	XLOC_125621	XLOC_125621	protein_coding	4	99225507	99237041	+	5	1546	208
TCONS_00188126	XLOC_125621	XLOC_125621	protein_coding	4	99225507	99237041	+	5	1757	281
TCONS_00277809	ENSSSCG00000015613	C1orf74	protein_coding	9	133187730	133193416	+	2	641	117
TCONS_00188128	XLOC_125621	XLOC_125621	protein_coding	4	99225511	99237041	+	4	5183	215
TCONS_00188129	XLOC_125621	XLOC_125621	protein_coding	4	99225543	99237041	+	6	1891	205
TCONS_00163769	ENSSSCG00000007592	EIF2AK1	protein_coding	3	5039205	5117317	+	2	1503	126
TCONS_00035521	XLOC_025468	XLOC_025468	novel	10	68013588	68049226	+	2	239	79
TCONS_00284237	ENSSSCG00000015393	DMTF1	protein_coding	9	93460370	93463043	-	3	792	67
TCONS_00284236	ENSSSCG00000015393	DMTF1	protein_coding	9	93458647	93463082	-	4	1467	85
TCONS_00030734	XLOC_022083	XLOC_022083	protein_coding	1	269374889	269386548	-	3	4162	236
TCONS_00024983	XLOC_018057	XLOC_018057	novel	1	159442475	159446205	-	2	203	67
TCONS_00179940	ENSSSCG00000008480	MORN2	protein_coding	3	101452602	101458986	-	4	706	117
TCONS_00145436	XLOC_098482	XLOC_098482	novel	2	65060936	65062565	+	2	234	74
TCONS_00157154	XLOC_105673	XLOC_105673	protein_coding	2	66321603	66328953	-	4	820	101
TCONS_00168886	XLOC_112937	XLOC_112937	novel	3	77167910	77169813	+	2	1883	168
TCONS_00298102	ENSSSCG00000012548	PWWP3B	protein_coding	X	86785325	86804773	+	5	1678	112
TCONS_00033277	XLOC_023830	XLOC_023830	protein_coding	10	32567277	32585596	+	2	279	51
TCONS_00260734	XLOC_172329	XLOC_172329	protein_coding	8	112324538	112338204	+	2	368	91
TCONS_00095234	XLOC_064126	XLOC_064126	protein_coding	14	48785167	48831135	-	2	685	158
TCONS_00037961	ENSSSCG00000011023	ZNF438	protein_coding	10	41672867	41773668	-	5	702	129
TCONS_00037963	ENSSSCG00000011023	ZNF438	protein_coding	10	41722418	41732621	-	3	4280	116
TCONS_00037962	ENSSSCG00000011023	ZNF438	protein_coding	10	41695154	41773668	-	5	838	99
TCONS_00037964	ENSSSCG00000011023	ZNF438	protein_coding	10	41722418	41773668	-	5	1423	116
TCONS_00227529	ENSSSCG00000036321	TRADD	protein_coding	6	27802230	27812757	-	13	5243	233
TCONS_00068737	XLOC_046680	XLOC_046680	protein_coding	13	140381861	140390264	+	4	691	138
TCONS_00210766	XLOC_140509	XLOC_140509	protein_coding	5	63601015	63605712	-	4	1505	153
TCONS_00045998	ENSSSCG00000009399	CYSLTR2	protein_coding	11	18977087	19011015	-	3	533	78
TCONS_00210768	XLOC_140510	XLOC_140510	protein_coding	5	63627338	63634994	-	2	230	76
TCONS_00267396	ENSSSCG00000009083	SPRY1	protein_coding	8	100818157	100837631	-	2	1343	126
TCONS_00159489	ENSSSCG00000035757	SSBP2	protein_coding	2	90051254	90263837	-	5	28636	165
TCONS_00135059	ENSSSCG00000016520	CREB3L2	protein_coding	18	11581572	11634238	+	2	535	100
TCONS_00140489	XLOC_095810	XLOC_095810	novel	18	49299008	49300863	-	2	288	96
TCONS_00021962	XLOC_015983	XLOC_015983	novel	1	106933257	106963935	-	2	1020	102
TCONS_00264434	ENSSSCG00000032645	CHIC2	protein_coding	8	40832248	41000757	-	3	290	50
TCONS_00021961	ENSSSCG00000004542	NARS1	protein_coding	1	106928295	106931888	-	2	409	100
TCONS_00242181	ENSSSCG00000034090	CRTC3	protein_coding	7	53194419	53223443	+	2	1186	86
TCONS_00060854	ENSSSCG00000039802	FBXL2	protein_coding	13	19214621	19276622	+	10	1920	430
TCONS_00214734	ENSSSCG00000002706	ADAT1	protein_coding	6	12121681	12132976	+	4	1529	156
TCONS_00274875	ENSSSCG00000015335	DYNC1I1	protein_coding	9	75284346	75408561	+	8	25539	216
TCONS_00017369	XLOC_012377	XLOC_012377	novel	1	24246601	24248636	-	2	861	74
TCONS_00048925	XLOC_035185	XLOC_035185	novel	12	3229014	3233525	+	2	3787	268
TCONS_00080099	XLOC_054687	XLOC_054687	protein_coding	13	133963259	133989205	-	3	7135	155
TCONS_00090774	ENSSSCG00000010589	SFXN2	protein_coding	14	113731798	113733831	+	2	1532	151
TCONS_00144069	XLOC_097699	XLOC_097699	novel	2	46692213	46699604	+	2	7098	133
TCONS_00014549	XLOC_010553	XLOC_010553	protein_coding	1	260633701	260648050	+	4	615	169
TCONS_00231049	ENSSSCG00000003995	ZNF606	protein_coding	6	62734985	62739988	-	2	4950	230
TCONS_00010469	XLOC_007609	XLOC_007609	protein_coding	1	183853275	183868784	+	2	4465	89
TCONS_00015638	XLOC_011111	XLOC_011111	novel	1	273829840	273834367	+	3	221	73
TCONS_00047990	XLOC_034597	XLOC_034597	protein_coding	11	71111159	71117038	-	3	1708	289
TCONS_00045507	XLOC_032657	XLOC_032657	novel	11	15249627	15250213	-	2	294	48
TCONS_00092955	XLOC_062857	XLOC_062857	novel	14	13861149	13867407	-	2	238	72
TCONS_00197512	ENSSSCG00000030140	-	protein_coding	4	115222128	115268255	-	2	454	63
TCONS_00043762	ENSSSCG00000037561	ATP11A	protein_coding	11	78394122	78402274	+	3	3968	332
TCONS_00134235	XLOC_091692	XLOC_091692	novel	17	63099823	63123636	-	2	447	66
TCONS_00287955	XLOC_191315	XLOC_191315	novel	AEMK02000297.1	152616	153430	+	2	522	67
TCONS_00287220	XLOC_190756	XLOC_190756	novel	AEMK02000213.1	346722	349764	+	2	1918	219
TCONS_00225809	ENSSSCG00000020678	BANP	protein_coding	6	1487914	1495487	-	2	1836	129
TCONS_00225808	ENSSSCG00000020678	BANP	protein_coding	6	1487914	1494925	-	2	6624	290
TCONS_00169862	ENSSSCG00000021325	MCFD2	protein_coding	3	93555088	93591959	+	4	855	284
TCONS_00170289	ENSSSCG00000008479	DHX57	protein_coding	3	101567198	101571629	+	3	1044	198
TCONS_00107984	XLOC_073025	XLOC_073025	novel	15	118754028	118758275	+	2	444	113
TCONS_00138725	XLOC_094567	XLOC_094567	novel	18	19449368	19450435	-	2	405	79
TCONS_00062562	XLOC_042359	XLOC_042359	protein_coding	13	34964818	35017811	+	2	380	126
TCONS_00099157	XLOC_066631	XLOC_066631	protein_coding	14	109485045	109537868	-	2	279	87
TCONS_00217519	ENSSSCG00000003076	-	protein_coding	6	50793050	50800921	+	3	1556	131
TCONS_00110913	ENSSSCG00000015733	GLI2	protein_coding	15	30444778	30579788	-	4	1296	180
TCONS_00272021	XLOC_180475	XLOC_180475	novel	9	33311285	33312819	+	2	206	54
TCONS_00082633	XLOC_056543	XLOC_056543	novel	13	192210758	192212945	-	2	269	58
TCONS_00026445	XLOC_019071	XLOC_019071	novel	1	186473536	186529943	-	4	5790	133
TCONS_00011731	ENSSSCG00000005190	NFIB	protein_coding	1	208174579	208283258	+	2	15709	185
TCONS_00111356	XLOC_075266	XLOC_075266	novel	15	39035747	39037476	-	2	1570	107
TCONS_00000493	ENSSSCG00000004032	PRKN	protein_coding	1	6260126	6317073	+	2	420	73
TCONS_00243347	XLOC_160658	XLOC_160658	novel	7	70439702	70447143	+	3	282	61
TCONS_00035897	ENSSSCG00000010814	ESRRG	protein_coding	10	6894102	6974594	-	2	15540	232
TCONS_00035896	ENSSSCG00000010814	ESRRG	protein_coding	10	6873709	6959317	-	2	13677	148
TCONS_00240699	ENSSSCG00000001511	PHF1	protein_coding	7	29720107	29722335	+	6	1332	202
TCONS_00168625	ENSSSCG00000008337	AAK1	protein_coding	3	72778236	72835271	+	2	5706	108
TCONS_00035899	ENSSSCG00000010814	ESRRG	protein_coding	10	6999516	7032360	-	2	11104	284
TCONS_00197478	XLOC_131792	XLOC_131792	novel	4	115008897	115009543	-	2	625	134
TCONS_00004007	XLOC_003002	XLOC_003002	novel	1	68007215	68022725	+	3	281	64
TCONS_00187674	ENSSSCG00000006556	TPM3	protein_coding	4	95566365	95572938	+	3	5908	170
TCONS_00008661	ENSSSCG00000038767	MBP	protein_coding	1	147568637	147722257	+	4	1362	142
TCONS_00203536	XLOC_135606	XLOC_135606	protein_coding	5	66819188	66840081	+	2	723	109
TCONS_00114325	XLOC_077313	XLOC_077313	novel	15	91877489	91886120	-	2	7644	101
TCONS_00078072	XLOC_053176	XLOC_053176	protein_coding	13	100442424	100519913	-	3	1327	272
TCONS_00267702	XLOC_177384	XLOC_177384	novel	8	107755955	107769285	-	2	232	49
TCONS_00172537	ENSSSCG00000038777	C7orf50	protein_coding	3	648140	670809	-	3	3517	344
TCONS_00078075	XLOC_053177	XLOC_053177	protein_coding	13	100653618	100703508	-	2	405	54
TCONS_00137818	ENSSSCG00000016436	CHPF2	protein_coding	18	5978864	5994907	-	14	3032	520
TCONS_00197691	ENSSSCG00000006864	CDC14A	protein_coding	4	117768562	117801297	-	2	2245	78
TCONS_00170023	XLOC_113804	XLOC_113804	novel	3	96966916	97023627	+	2	1561	77
TCONS_00289298	ENSSSCG00000042917	-	protein_coding	AEMK02000423.1	207176	250563	-	3	539	106
TCONS_00092762	ENSSSCG00000009661	ADRA1A	protein_coding	14	10532645	10628255	-	2	3673	143
TCONS_00136144	XLOC_092930	XLOC_092930	novel	18	36166545	36167732	+	2	896	82
TCONS_00110002	XLOC_074242	XLOC_074242	novel	15	3651466	3653597	-	2	271	85
TCONS_00166077	ENSSSCG00000007952	TRAP1	protein_coding	3	38536667	38553766	+	2	421	98
TCONS_00229002	XLOC_151962	XLOC_151962	protein_coding	6	48421095	48428863	-	3	2766	199
TCONS_00152280	XLOC_102862	XLOC_102862	novel	2	1354467	1367214	-	3	12241	401
TCONS_00189898	XLOC_126737	XLOC_126737	protein_coding	4	126683935	126686933	+	2	216	71
TCONS_00305965	ENSSSCG00000037995	-	protein_coding	X	121769500	121776795	-	4	3477	264
TCONS_00115634	ENSSSCG00000036466	METTL21A	protein_coding	15	110754767	110800611	-	2	295	98
TCONS_00104205	XLOC_070330	XLOC_070330	protein_coding	15	58881053	58966120	+	2	230	53
TCONS_00115183	ENSSSCG00000016085	-	protein_coding	15	103491054	103494978	-	2	2203	143
TCONS_00115184	ENSSSCG00000016085	-	protein_coding	15	103491054	103494978	-	3	2328	144
TCONS_00274095	XLOC_181895	XLOC_181895	novel	9	63360886	63364118	+	2	447	149
TCONS_00058247	XLOC_039965	XLOC_039965	novel	12	46038627	46056355	-	2	1501	81
TCONS_00036300	ENSSSCG00000034164	WDR64	protein_coding	10	11814138	11835222	-	5	778	126
TCONS_00058244	XLOC_039965	XLOC_039965	novel	12	46024864	46077217	-	2	34532	173
TCONS_00256304	XLOC_168886	XLOC_168886	novel	8	31412658	31417980	+	2	1851	113
TCONS_00251784	XLOC_165865	XLOC_165865	protein_coding	7	75777046	75780110	-	2	366	122
TCONS_00306041	XLOC_204471	XLOC_204471	protein_coding	X	123977739	123980594	-	3	356	116
TCONS_00094889	ENSSSCG00000009968	TTC28	protein_coding	14	45442900	45504591	-	2	627	81
TCONS_00086021	XLOC_058632	XLOC_058632	protein_coding	14	40263577	40278783	+	2	278	87
TCONS_00231069	XLOC_152979	XLOC_152979	protein_coding	6	62864145	62870349	-	2	1185	126
TCONS_00140564	XLOC_095862	XLOC_095862	protein_coding	18	50478960	50509917	-	4	1167	122
TCONS_00097667	ENSSSCG00000027329	-	protein_coding	14	85544116	85674588	-	11	4129	835
TCONS_00140562	XLOC_095862	XLOC_095862	protein_coding	18	50478960	50509869	-	4	836	75
TCONS_00140563	XLOC_095862	XLOC_095862	protein_coding	18	50478960	50509917	-	5	1745	159
TCONS_00201780	ENSSSCG00000000502	CNOT2	protein_coding	5	34458988	34507983	+	2	1064	92
TCONS_00201786	ENSSSCG00000031173	KCNMB4	protein_coding	5	34615732	34636875	+	2	229	75
TCONS_00201787	ENSSSCG00000049925	-	protein_coding	5	34657936	34759240	+	32	10583	2024
TCONS_00174874	XLOC_116859	XLOC_116859	novel	3	29213261	29240102	-	2	511	117
TCONS_00150284	ENSSSCG00000022656	SRFBP1	protein_coding	2	125500054	125550361	+	2	3278	73
TCONS_00113580	ENSSSCG00000015987	NFE2L2	protein_coding	15	83079768	83280472	-	23	2809	706
TCONS_00036975	ENSSSCG00000027928	TMEM9	protein_coding	10	23605623	23609112	-	3	1945	131
TCONS_00036974	ENSSSCG00000027928	TMEM9	protein_coding	10	23605623	23607630	-	4	637	137
TCONS_00224190	XLOC_148906	XLOC_148906	protein_coding	6	153138178	153142115	+	3	359	88
TCONS_00036976	ENSSSCG00000027928	TMEM9	protein_coding	10	23605623	23610716	-	2	691	114
TCONS_00036971	ENSSSCG00000027928	TMEM9	protein_coding	10	23601763	23607630	-	5	1127	113
TCONS_00036970	ENSSSCG00000027928	TMEM9	protein_coding	10	23601763	23607572	-	3	1518	197
TCONS_00298089	ENSSSCG00000012545	IL1RAPL2	protein_coding	X	85976660	85981944	+	2	546	80
TCONS_00036972	ENSSSCG00000027928	TMEM9	protein_coding	10	23601763	23610716	-	4	1321	102
TCONS_00109241	XLOC_073760	XLOC_073760	novel	15	137954136	137963058	+	2	2056	197
TCONS_00132642	XLOC_090662	XLOC_090662	novel	17	40600540	40605186	-	2	4333	138
TCONS_00132643	XLOC_090662	XLOC_090662	novel	17	40600540	40605186	-	2	4332	138
TCONS_00228755	XLOC_151844	XLOC_151844	novel	6	46645657	46686142	-	2	297	68
TCONS_00228756	XLOC_151845	XLOC_151845	novel	6	46708131	46709340	-	2	321	93
TCONS_00062825	XLOC_042492	XLOC_042492	novel	13	40263036	40275868	+	2	12129	646
TCONS_00067707	XLOC_046047	XLOC_046047	protein_coding	13	124181893	124276841	+	3	323	107
TCONS_00276536	ENSSSCG00000027026	-	protein_coding	9	109534663	109557649	+	2	387	88
TCONS_00276535	ENSSSCG00000027026	-	protein_coding	9	109454455	109557649	+	22	3151	790
TCONS_00256790	ENSSSCG00000038095	-	protein_coding	8	42107952	42207333	+	3	296	98
TCONS_00284063	ENSSSCG00000015386	FAM126A	protein_coding	9	91641773	91741153	-	2	757	78
TCONS_00276828	XLOC_183706	XLOC_183706	novel	9	115297292	115348587	+	2	322	80
TCONS_00103892	ENSSSCG00000015842	PPP2CB	protein_coding	15	54314257	54325213	+	3	4088	105
TCONS_00099936	XLOC_067140	XLOC_067140	novel	14	122456858	122457384	-	2	228	73
TCONS_00275321	XLOC_182673	XLOC_182673	novel	9	85724543	85733093	+	3	235	46
TCONS_00059117	XLOC_040358	XLOC_040358	novel	12	53470808	53471958	-	4	399	133
TCONS_00059118	XLOC_040359	XLOC_040359	novel	12	53473801	53474469	-	2	591	191
TCONS_00031380	XLOC_022530	XLOC_022530	protein_coding	10	1147478	1149430	+	2	1476	121
TCONS_00228537	ENSSSCG00000041481	-	protein_coding	6	44970433	44981101	-	9	2062	271
TCONS_00132022	XLOC_090305	XLOC_090305	protein_coding	17	34582195	34589288	-	2	2464	151
TCONS_00177833	ENSSSCG00000008293	DGUOK	protein_coding	3	69056739	69091341	-	4	790	158
TCONS_00212804	XLOC_141821	XLOC_141821	novel	5	92405322	92415909	-	2	554	79
TCONS_00306065	XLOC_204490	XLOC_204490	protein_coding	X	124348127	124355076	-	2	239	69
TCONS_00052588	XLOC_037054	XLOC_037054	novel	12	46404654	46406073	+	2	1140	140
TCONS_00264660	ENSSSCG00000008873	GASK1B	protein_coding	8	47007261	47010030	-	3	279	55
TCONS_00059376	XLOC_040448	XLOC_040448	protein_coding	12	56964621	56978232	-	3	1063	160
TCONS_00080173	XLOC_054723	XLOC_054723	protein_coding	13	134961663	134992860	-	2	230	64
TCONS_00080175	XLOC_054725	XLOC_054725	protein_coding	13	134966104	135053468	-	2	313	52
TCONS_00080176	XLOC_054726	XLOC_054726	protein_coding	13	134969677	135020314	-	3	741	125
TCONS_00054535	XLOC_038038	XLOC_038038	protein_coding	12	1607057	1609355	-	2	1339	189
TCONS_00033391	ENSSSCG00000011004	TOPORS	protein_coding	10	33865325	33868327	+	3	1482	199
TCONS_00291646	XLOC_194004	XLOC_194004	novel	AEMK02000561.1	45834	51102	-	3	1024	120
TCONS_00230822	XLOC_152831	XLOC_152831	protein_coding	6	60729177	60759265	-	5	1739	196
TCONS_00230820	XLOC_152831	XLOC_152831	protein_coding	6	60729177	60759140	-	5	1672	143
TCONS_00245117	ENSSSCG00000002344	RIOX1	protein_coding	7	96773289	96839512	+	2	360	81
TCONS_00037550	ENSSSCG00000021761	UBAP1	protein_coding	10	32562764	32588529	-	2	7725	144
TCONS_00148597	XLOC_100251	XLOC_100251	protein_coding	2	97698396	97703724	+	2	371	107
TCONS_00037553	ENSSSCG00000021761	UBAP1	protein_coding	10	32596568	32626479	-	3	19351	168
TCONS_00185409	ENSSSCG00000006179	STAU2	protein_coding	4	62140160	62150122	+	3	2267	66
TCONS_00017281	ENSSSCG00000004139	ADGRG6	protein_coding	1	22610292	22678782	-	2	444	88
TCONS_00181516	ENSSSCG00000008624	LPIN1	protein_coding	3	125068023	125074123	-	2	802	117
TCONS_00246853	XLOC_162918	XLOC_162918	novel	7	4419832	4461029	-	2	1135	88
TCONS_00189773	ENSSSCG00000006904	GLMN	protein_coding	4	124792161	124796503	+	2	1693	93
TCONS_00014738	XLOC_010673	XLOC_010673	novel	1	263527438	263582078	+	2	258	67
TCONS_00246855	XLOC_162918	XLOC_162918	novel	7	4426867	4461029	-	2	1194	88
TCONS_00134394	XLOC_091814	XLOC_091814	novel	18	2570463	2600245	+	6	1741	332
TCONS_00134395	XLOC_091814	XLOC_091814	novel	18	2570463	2600245	+	7	1921	392
TCONS_00134396	XLOC_091814	XLOC_091814	novel	18	2570463	2600245	+	7	1948	401
TCONS_00153708	XLOC_103521	XLOC_103521	protein_coding	2	11814990	11831071	-	2	393	61
TCONS_00234014	ENSSSCG00000003673	CEP192	protein_coding	6	96609197	96693241	-	2	1254	147
TCONS_00166671	XLOC_111515	XLOC_111515	novel	3	41657616	41662102	+	2	1272	210
TCONS_00166672	XLOC_111516	XLOC_111516	novel	3	41663863	41667329	+	2	268	81
TCONS_00166674	XLOC_111518	XLOC_111518	novel	3	41670304	41673848	+	2	343	107
TCONS_00033029	XLOC_023703	XLOC_023703	novel	10	28541545	28547340	+	2	293	73
TCONS_00181547	XLOC_121314	XLOC_121314	novel	3	125299775	125302064	-	2	2204	172
TCONS_00181546	XLOC_121313	XLOC_121313	novel	3	125298104	125299301	-	2	893	129
TCONS_00038057	XLOC_027158	XLOC_027158	novel	10	42246096	42254693	-	3	3998	134
TCONS_00267285	XLOC_177064	XLOC_177064	protein_coding	8	99776604	100200764	-	4	341	74
TCONS_00053980	XLOC_037741	XLOC_037741	protein_coding	12	59953773	60017656	+	4	436	75
TCONS_00160456	XLOC_107626	XLOC_107626	novel	2	107701408	107751163	-	2	226	64
TCONS_00279942	ENSSSCG00000047860	-	protein_coding	9	20237600	20240511	-	2	332	49
TCONS_00129687	XLOC_088767	XLOC_088767	protein_coding	17	58446139	58448747	+	6	1212	197
TCONS_00111632	XLOC_075495	XLOC_075495	novel	15	46112909	46113408	-	2	217	45
TCONS_00299915	ENSSSCG00000012741	MAMLD1	protein_coding	X	122120055	122124825	+	3	3752	513
TCONS_00131415	XLOC_089893	XLOC_089893	protein_coding	17	28975138	28975810	-	2	325	108
TCONS_00131416	XLOC_089893	XLOC_089893	protein_coding	17	28975138	28991824	-	4	448	86
TCONS_00222874	ENSSSCG00000003729	RNF125	protein_coding	6	115883885	115905161	+	2	3517	96
TCONS_00262013	ENSSSCG00000029507	RASGEF1B	protein_coding	8	136251908	136256468	+	3	335	74
TCONS_00015284	ENSSSCG00000024341	USP20	protein_coding	1	270045258	270180176	+	16	2233	485
TCONS_00056357	XLOC_039008	XLOC_039008	protein_coding	12	21664370	21677308	-	2	232	77
TCONS_00055916	ENSSSCG00000037238	DBF4B	protein_coding	12	18627975	18648836	-	9	2211	278
TCONS_00170567	XLOC_114164	XLOC_114164	novel	3	106085689	106086426	+	2	652	54
TCONS_00272231	ENSSSCG00000015011	-	protein_coding	9	37125061	37168240	+	3	3169	129
TCONS_00141545	XLOC_096410	XLOC_096410	protein_coding	2	5269372	5322704	+	2	388	129
TCONS_00219037	XLOC_145797	XLOC_145797	novel	6	62333641	62335405	+	2	309	73
TCONS_00043978	ENSSSCG00000009276	XPO4	protein_coding	11	1095385	1126495	-	2	2080	138
TCONS_00297344	XLOC_198080	XLOC_198080	protein_coding	X	60626490	60627162	+	2	642	136
TCONS_00297343	XLOC_198080	XLOC_198080	protein_coding	X	60626467	60627162	+	2	563	104
TCONS_00005542	ENSSSCG00000004509	LIPG	protein_coding	1	99081938	99110980	+	4	2563	138
TCONS_00292363	XLOC_194538	XLOC_194538	protein_coding	AEMK02000617.1	1234	25111	-	3	807	81
TCONS_00046670	XLOC_033542	XLOC_033542	protein_coding	11	33256326	33259155	-	2	2151	280
TCONS_00290698	XLOC_193338	XLOC_193338	protein_coding	AEMK02000478.1	84380	183143	+	2	561	105
TCONS_00305554	XLOC_204126	XLOC_204126	novel	X	110840132	110842789	-	2	395	77
TCONS_00305555	ENSSSCG00000012693	-	protein_coding	X	110840452	110890256	-	4	724	174
TCONS_00247901	ENSSSCG00000041364	-	protein_coding	7	22824412	22939471	-	3	654	217
TCONS_00162356	ENSSSCG00000026423	SLC23A1	protein_coding	2	141237397	141260720	-	4	2035	132
TCONS_00162355	ENSSSCG00000026423	SLC23A1	protein_coding	2	141237397	141260204	-	4	1518	122
TCONS_00231293	XLOC_153067	XLOC_153067	protein_coding	6	63685113	63688032	-	4	940	135
TCONS_00177230	ENSSSCG00000008215	SMYD1	protein_coding	3	57916742	57918572	-	3	732	83
TCONS_00161917	ENSSSCG00000020915	P4HA2	protein_coding	2	134577576	134595430	-	2	824	142
TCONS_00177238	XLOC_118202	XLOC_118202	novel	3	58097024	58116926	-	4	305	80
TCONS_00161918	ENSSSCG00000020915	P4HA2	protein_coding	2	134577576	134595430	-	3	504	119
TCONS_00124418	XLOC_084905	XLOC_084905	novel	16	63044351	63061257	-	2	211	70
TCONS_00097308	XLOC_065338	XLOC_065338	protein_coding	14	76632394	76656565	-	4	547	87
TCONS_00028775	ENSSSCG00000050457	-	protein_coding	1	236632872	236677426	-	2	778	76
TCONS_00028777	XLOC_020805	XLOC_020805	protein_coding	1	236674956	236693948	-	2	772	115
TCONS_00270897	ENSSSCG00000014868	EMSY	protein_coding	9	10555193	10635899	+	3	478	92
TCONS_00003082	ENSSSCG00000044472	COL19A1	protein_coding	1	50045021	50097330	+	5	460	141
TCONS_00191278	XLOC_127581	XLOC_127581	novel	4	15784482	15788983	-	2	4218	172
TCONS_00199792	ENSSSCG00000040453	SYN3	protein_coding	5	12505871	12526657	+	9	2374	664
TCONS_00109039	XLOC_073653	XLOC_073653	novel	15	136648398	136723431	+	2	291	87
TCONS_00298969	XLOC_199265	XLOC_199265	novel	X	100718783	100721502	+	2	1961	180
TCONS_00286866	XLOC_190504	XLOC_190504	novel	AEMK02000172.1	58704	60062	-	2	248	82
TCONS_00011500	ENSSSCG00000051680	IFN-OMEGA-6	protein_coding	1	201682003	201741057	+	2	300	80
TCONS_00223510	ENSSSCG00000003771	FUBP1	protein_coding	6	135235017	135318714	+	2	1965	102
TCONS_00099453	ENSSSCG00000033359	CUEDC2	protein_coding	14	113457643	113464029	-	2	757	78
TCONS_00251301	XLOC_165568	XLOC_165568	novel	7	68232555	68235941	-	3	378	126
TCONS_00100220	XLOC_067328	XLOC_067328	novel	14	128056741	128062758	-	2	5631	121
TCONS_00041340	XLOC_029481	XLOC_029481	protein_coding	11	18995229	19081943	+	3	440	95
TCONS_00205632	XLOC_137151	XLOC_137151	novel	5	90701191	90709730	+	3	434	67
TCONS_00087255	ENSSSCG00000044453	-	protein_coding	14	54191905	54406691	+	2	504	167
TCONS_00257224	XLOC_169542	XLOC_169542	novel	8	54587585	54589227	+	2	309	102
TCONS_00246058	ENSSSCG00000002474	PPP4R4	protein_coding	7	115477042	115500599	+	2	229	45
TCONS_00151032	ENSSSCG00000026421	PKD2L2	protein_coding	2	139960340	140031464	+	18	2610	738
TCONS_00114463	ENSSSCG00000016043	OSGEPL1	protein_coding	15	94347207	94351581	-	3	529	103
TCONS_00232508	ENSSSCG00000003521	-	protein_coding	6	80132479	80138207	-	3	676	119
TCONS_00232509	ENSSSCG00000003521	-	protein_coding	6	80133499	80138482	-	3	1441	199
TCONS_00198407	ENSSSCG00000006927	PKN2	protein_coding	4	127708670	127709943	-	2	737	124
TCONS_00163407	XLOC_109768	XLOC_109768	protein_coding	3	1569217	1569687	+	2	449	133
TCONS_00206782	XLOC_137945	XLOC_137945	protein_coding	5	6216844	6217515	-	2	638	106
TCONS_00294860	XLOC_196249	XLOC_196249	novel	X	12400316	12476055	+	2	331	61
TCONS_00247935	ENSSSCG00000041364	-	protein_coding	7	22869834	22959398	-	6	787	158
TCONS_00247934	ENSSSCG00000041364	-	protein_coding	7	22854035	22959398	-	4	496	102
TCONS_00081289	ENSSSCG00000036491	PCNP	protein_coding	13	157521814	157620317	-	6	668	196
TCONS_00194955	XLOC_130401	XLOC_130401	novel	4	84168470	84173547	-	2	219	64
TCONS_00002353	XLOC_001721	XLOC_001721	novel	1	37002128	37004674	+	2	465	87
TCONS_00035548	XLOC_025492	XLOC_025492	protein_coding	10	68440608	68440846	+	2	217	67
TCONS_00012081	ENSSSCG00000005212	PLGRKT	protein_coding	1	216692047	216739728	+	3	593	83
TCONS_00070042	ENSSSCG00000012000	GBE1	protein_coding	13	173936951	173976255	+	6	3402	126
TCONS_00229616	XLOC_152264	XLOC_152264	novel	6	52441415	52447390	-	2	253	70
TCONS_00270099	ENSSSCG00000014567	TRIM66	protein_coding	9	708541	739455	+	7	3555	200
TCONS_00053409	ENSSSCG00000017986	NDEL1	protein_coding	12	53514718	53566784	+	8	4318	233
TCONS_00133252	ENSSSCG00000031118	PREX1	protein_coding	17	50520702	50550404	-	2	388	129
TCONS_00053407	ENSSSCG00000028166	-	protein_coding	12	53508089	53525453	+	4	1663	196
TCONS_00172077	XLOC_115283	XLOC_115283	protein_coding	3	126534645	126544049	+	2	319	88
TCONS_00039890	ENSSSCG00000009281	-	protein_coding	11	2329972	2360365	+	2	695	118
TCONS_00020899	ENSSSCG00000004433	HS3ST5	protein_coding	1	79970700	80243797	-	4	1159	108
TCONS_00020898	ENSSSCG00000004433	HS3ST5	protein_coding	1	79958693	80243797	-	5	1152	168
TCONS_00127167	XLOC_087151	XLOC_087151	protein_coding	17	22018344	22019109	+	2	456	106
TCONS_00095214	XLOC_064106	XLOC_064106	novel	14	48741590	48742469	-	2	221	44
TCONS_00102260	ENSSSCG00000036229	INSIG2	protein_coding	15	23697264	23701473	+	2	4171	151
TCONS_00022942	XLOC_016640	XLOC_016640	novel	1	123413331	123419372	-	3	978	127
TCONS_00292694	XLOC_194815	XLOC_194815	novel	AEMK02000644.1	57956	62253	-	2	387	117
TCONS_00260719	ENSSSCG00000036236	ELOVL6	protein_coding	8	111951828	112031096	+	4	2943	260
TCONS_00292696	XLOC_194818	XLOC_194818	novel	AEMK02000644.1	64276	66266	-	2	357	118
[truncated: 5,388 more rows]

## Sheet: Table S4
Table S4: Detailed information of circRNA
circRNA_ID	Chr	start	end	strand	full_length	spliced_length	gene_id	feature
novel_circ_0026132	AEMK02000328.1	226183	230090	-	3907	326	ENSSSCG00000035657;	exon:226184-226307,exon:229889-230090
novel_circ_0026133	AEMK02000328.1	269330	275679	-	6349	465	ENSSSCG00000035657;	exon:269331-269465,exon:274030-274239,exon:275560-275679
novel_circ_0026134	AEMK02000328.1	269330	289172	-	19842	207	ENSSSCG00000035657;	exon:269331-269465,exon:289101-289172
novel_circ_0026135	AEMK02000328.1	274029	275679	-	1650	330	ENSSSCG00000035657;	exon:274030-274239,exon:275560-275679
novel_circ_0026136	AEMK02000328.1	334733	337286	-	2553	357	ENSSSCG00000038202;	exon:334734-334857,exon:337054-337286
novel_circ_0026137	AEMK02000328.1	334733	342617	-	7884	354	ENSSSCG00000038202;	exon:334734-334857,exon:342388-342617
novel_circ_0026141	AEMK02000328.1	480066	481883	+	1817	338	ENSSSCG00000026344;	exon:480067-480206,exon:481686-481883
novel_circ_0026142	AEMK02000328.1	481685	482730	+	1045	369	ENSSSCG00000026344;	exon:482462-482730
novel_circ_0026143	AEMK02000328.1	508354	510177	+	1823	248	ENSSSCG00000026344;	intron:510030-510177
novel_circ_0026315	AEMK02000602.1	109450	110148	-	698	292	ENSSSCG00000028124;	exon:109451-109589,exon:109996-110148
novel_circ_0026228	AEMK02000489.1	46831	47451	-	622	620	n/a	intergenic_region:46830-47451
novel_circ_0026229	AEMK02000489.1	46831	47451	-	620	620	n/a	intergenic_region:46832-47451
novel_circ_0026258	AEMK02000489.1	48945	49143	-	200	198	n/a	intergenic_region:48946-49145
novel_circ_0026258	AEMK02000489.1	48945	49145	-	200	200	n/a	intergenic_region:48946-49145
novel_circ_0026259	AEMK02000489.1	48954	49336	+	382	382	n/a	intergenic_region:48955-49336
novel_circ_0026262	AEMK02000489.1	48973	49249	+	276	276	n/a	intergenic_region:48974-49249
novel_circ_0026263	AEMK02000489.1	48973	49336	+	363	363	n/a	intergenic_region:48974-49336
novel_circ_0026264	AEMK02000489.1	48976	49249	+	273	273	n/a	intergenic_region:48977-49249
novel_circ_0026265	AEMK02000489.1	48976	49271	+	295	295	n/a	intergenic_region:48977-49271
novel_circ_0026266	AEMK02000489.1	48976	49275	+	299	299	n/a	intergenic_region:48977-49275
novel_circ_0026267	AEMK02000489.1	48976	49336	+	360	360	n/a	intergenic_region:48977-49336
novel_circ_0026270	AEMK02000489.1	49000	49299	+	299	299	n/a	intergenic_region:49001-49299
novel_circ_0026271	AEMK02000489.1	49000	49324	+	324	324	n/a	intergenic_region:49001-49324
novel_circ_0026272	AEMK02000489.1	49000	49336	+	336	336	n/a	intergenic_region:49001-49336
novel_circ_0026275	AEMK02000489.1	49004	49299	+	295	295	n/a	intergenic_region:49005-49299
novel_circ_0026276	AEMK02000489.1	49004	49324	+	320	320	n/a	intergenic_region:49005-49324
novel_circ_0026277	AEMK02000489.1	49004	49336	+	332	332	n/a	intergenic_region:49005-49336
novel_circ_0026278	AEMK02000489.1	49008	49249	+	241	241	n/a	intergenic_region:49009-49249
novel_circ_0026279	AEMK02000489.1	49008	49271	+	263	263	n/a	intergenic_region:49009-49271
novel_circ_0026281	AEMK02000489.1	49008	49284	+	276	276	n/a	intergenic_region:49009-49284
novel_circ_0026282	AEMK02000489.1	49008	49299	+	291	291	n/a	intergenic_region:49009-49299
novel_circ_0026283	AEMK02000489.1	49008	49324	+	316	316	n/a	intergenic_region:49009-49324
novel_circ_0026284	AEMK02000489.1	49008	49336	+	328	328	n/a	intergenic_region:49009-49336
novel_circ_0026285	AEMK02000489.1	49010	49230	-	220	220	n/a	intergenic_region:49011-49230
novel_circ_0026286	AEMK02000489.1	49010	49287	-	277	277	n/a	intergenic_region:49011-49287
novel_circ_0026287	AEMK02000489.1	49010	49358	-	348	348	n/a	intergenic_region:49011-49358
novel_circ_0026288	AEMK02000489.1	49010	49403	-	393	393	n/a	intergenic_region:49011-49403
novel_circ_0026292	AEMK02000489.1	51258	51590	-	332	332	n/a	intergenic_region:51259-51590
novel_circ_0026296	AEMK02000510.1	442744	445133	+	2389	252	ENSSSCG00000031488;	exon:442745-442836,exon:444974-445133
novel_circ_0026298	AEMK02000510.1	586242	590542	-	4300	508	ENSSSCG00000038870;	exon:587741-587848,exon:589492-589632,exon:590384-590542
novel_circ_0026299	AEMK02000510.1	600437	615228	-	14791	441	ENSSSCG00000038870;	exon:600438-600569,exon:611865-611916,exon:612198-612278
novel_circ_0026300	AEMK02000510.1	611864	615228	-	3364	342	ENSSSCG00000038870;	exon:611865-611916,exon:612198-612278,exon:613901-613933,exon:615053-615228
novel_circ_0026301	AEMK02000510.1	611864	620510	-	8646	2716	ENSSSCG00000038870;	exon:611865-611916,exon:612198-612278
novel_circ_0026302	AEMK02000510.1	631356	631791	-	435	435	ENSSSCG00000038870;	exon:631357-631791
novel_circ_0026305	AEMK02000510.1	631356	663972	-	32616	545	ENSSSCG00000038870;	exon:631357-631791,exon:655379-655400,exon:663885-663972
novel_circ_0026308	AEMK02000510.1	864825	874817	-	9992	289	ENSSSCG00000007830;	exon:865549-865637,exon:874718-874817
novel_circ_0026145	AEMK02000361.1	1824004	1845274	+	21270	236	ENSSSCG00000025780;	exon:1824005-1824103,exon:1845138-1845274
novel_circ_0026150	AEMK02000361.1	520984	521280	-	296	296	ENSSSCG00000000959;	exon:520985-521280
novel_circ_0026151	AEMK02000361.1	637882	657705	-	19823	289	ENSSSCG00000000959;	intron:637883-638070
novel_circ_0026226	AEMK02000478.1	198170	215066	+	16896	185	n/a	intergenic_region:198171-198254
novel_circ_0026225	AEMK02000465.1	429768	431187	-	1419	317	ENSSSCG00000039476;	intron:429769-429942,intron:431045-431187
novel_circ_0026155	AEMK02000452.1	1174518	1174823	+	305	305	ENSSSCG00000002528;	exon:1174519-1174823
novel_circ_0026157	AEMK02000452.1	1186707	1187633	+	926	261	ENSSSCG00000002528;ENSSSCG00000051546;	exon:1186708-1186836,exon:1187502-1187633
novel_circ_0026158	AEMK02000452.1	1212299	1214504	+	2205	358	ENSSSCG00000002528;	exon:1212300-1212483,exon:1214331-1214504
novel_circ_0026159	AEMK02000452.1	1222064	1222305	+	241	241	ENSSSCG00000002528;	exon:1222065-1222305
novel_circ_0026161	AEMK02000452.1	1447479	1456508	+	9029	529	ENSSSCG00000002526;	exon:1447480-1447532,exon:1449065-1449226,exon:1449856-1449974,exon:1456314-1456508
novel_circ_0026162	AEMK02000452.1	1529116	1530329	+	1213	260	ENSSSCG00000002525;	intron:1529117-1529254,intron:1530208-1530329
novel_circ_0026163	AEMK02000452.1	1672072	1674901	-	2829	324	ENSSSCG00000002523;	exon:1672073-1672152,exon:1674152-1674246,exon:1674753-1674901
novel_circ_0026164	AEMK02000452.1	1677527	1679425	-	1898	537	ENSSSCG00000002523;	exon:1677528-1677953,exon:1679315-1679425
novel_circ_0026165	AEMK02000452.1	1690211	1692312	-	2101	295	ENSSSCG00000002523;	exon:1690212-1690412,exon:1692219-1692312
novel_circ_0026166	AEMK02000452.1	1699022	1707701	-	8679	329	ENSSSCG00000002523;	exon:1699023-1699171,exon:1705711-1705806,exon:1707618-1707701
novel_circ_0026168	AEMK02000452.1	1705710	1713483	-	7773	272	ENSSSCG00000002523;	exon:1705711-1705806,exon:1707618-1707701,exon:1713392-1713483
novel_circ_0026172	AEMK02000452.1	1906773	1907412	+	639	321	ENSSSCG00000034709;	exon:1906774-1906932,exon:1907251-1907412
novel_circ_0026173	AEMK02000452.1	1906773	1908734	+	1961	235	ENSSSCG00000034709;	exon:1908600-1908734
novel_circ_0026174	AEMK02000452.1	1908087	1908734	+	647	300	ENSSSCG00000034709;	exon:1908088-1908252,exon:1908600-1908734
novel_circ_0026175	AEMK02000452.1	1966580	1984156	+	17576	246	ENSSSCG00000021669;	exon:1966581-1966772,exon:1984103-1984156
novel_circ_0026177	AEMK02000452.1	1966580	2013236	+	46656	432	ENSSSCG00000021669;	exon:1966581-1966772,exon:1984103-1984156,exon:2004134-2004182,exon:2008272-2008337,exon:2013166-2013236
novel_circ_0026180	AEMK02000452.1	2008271	2022436	+	14165	314	ENSSSCG00000021669;	exon:2008272-2008337,exon:2013166-2013236,exon:2019371-2019427,exon:2022317-2022436
novel_circ_0026181	AEMK02000452.1	2022929	2024082	+	1153	254	ENSSSCG00000021669;	exon:2022930-2023029,exon:2023929-2024082
novel_circ_0026182	AEMK02000452.1	2035284	2045203	+	9919	362	ENSSSCG00000021669;	exon:2035285-2035388,exon:2044946-2045203
novel_circ_0026183	AEMK02000452.1	2044945	2051819	+	6874	330	ENSSSCG00000021669;	exon:2044946-2045203,exon:2050601-2050627,exon:2051775-2051819
novel_circ_0026184	AEMK02000452.1	2123188	2124696	+	1508	262	ENSSSCG00000002547;	intron:2123189-2123386,intron:2124633-2124696
novel_circ_0026185	AEMK02000452.1	2123188	2134412	+	11224	353	ENSSSCG00000002547;	intron:2123189-2123386,intron:2124633-2124696,intron:2134322-2134412
novel_circ_0026187	AEMK02000452.1	2182610	2184607	+	1997	493	ENSSSCG00000002547;	exon:2182611-2182872,exon:2184377-2184607
novel_circ_0026188	AEMK02000452.1	2182610	2190692	+	8082	364	ENSSSCG00000002547;	exon:2182611-2182872,exon:2190591-2190692
novel_circ_0026189	AEMK02000452.1	2182610	2208500	+	25890	231	ENSSSCG00000002547;	exon:2208370-2208500
novel_circ_0026190	AEMK02000452.1	2186062	2190692	+	4630	269	ENSSSCG00000002547;	exon:2186063-2186141,exon:2189903-2189990,exon:2190591-2190692
novel_circ_0026191	AEMK02000452.1	2189902	2190692	+	790	291	ENSSSCG00000002547;	exon:2189903-2189990,exon:2190079-2190179,exon:2190591-2190692
novel_circ_0026192	AEMK02000452.1	2189902	2193727	+	3825	464	ENSSSCG00000002547;	exon:2189903-2189990,exon:2190591-2190692,exon:2193313-2193486,exon:2193628-2193727
novel_circ_0026193	AEMK02000452.1	2189902	2198176	+	8274	427	ENSSSCG00000002547;	exon:2193628-2193727,exon:2196760-2196809,exon:2196900-2196967,exon:2198068-2198176
novel_circ_0026194	AEMK02000452.1	2189902	2208500	+	18598	321	ENSSSCG00000002547;	exon:2189903-2189990,exon:2190591-2190692,exon:2208370-2208500
novel_circ_0026197	AEMK02000452.1	2190590	2198176	+	7586	277	ENSSSCG00000002547;	exon:2196900-2196967,exon:2198068-2198176
novel_circ_0026198	AEMK02000452.1	2193312	2193727	+	415	274	ENSSSCG00000002547;	exon:2193313-2193486,exon:2193628-2193727
novel_circ_0026200	AEMK02000452.1	2196759	2208500	+	11741	249	ENSSSCG00000002547;	exon:2196760-2196809,exon:2196900-2196967,exon:2208370-2208500
novel_circ_0026202	AEMK02000452.1	2281176	2295643	-	14467	345	ENSSSCG00000002544;	exon:2281177-2281253,exon:2290736-2290855,exon:2295496-2295643
novel_circ_0026204	AEMK02000452.1	3117209	3119232	+	2023	239	ENSSSCG00000002558;	exon:3119094-3119232
novel_circ_0026206	AEMK02000452.1	3274896	3276823	-	1927	310	ENSSSCG00000002555;	exon:3274897-3275148,exon:3276766-3276823
novel_circ_0026207	AEMK02000452.1	3325018	3327814	-	2796	504	ENSSSCG00000031710;	exon:3325019-3325111,exon:3325200-3325239,exon:3325668-3325794,exon:3326445-3326538,exon:3327665-3327814
novel_circ_0026209	AEMK02000452.1	3334984	3346234	-	11250	247	ENSSSCG00000031710;	exon:3334985-3335057,exon:3346061-3346234
novel_circ_0026210	AEMK02000452.1	3414059	3415726	+	1667	216	ENSSSCG00000037671;	exon:3414060-3414149,exon:3415601-3415726
novel_circ_0026211	AEMK02000452.1	3474374	3484061	+	9687	395	ENSSSCG00000032544;	exon:3474375-3474442,exon:3478839-3478932,exon:3481409-3481459,exon:3482125-3482188,exon:3483944-3484061
novel_circ_0026213	AEMK02000452.1	3658934	3676900	-	17966	137	ENSSSCG00000037775;	intron:3658935-3658970
novel_circ_0026217	AEMK02000452.1	764825	773915	+	9090	498	ENSSSCG00000002540;	exon:764826-764936,exon:766504-766596,exon:766677-766807,exon:771610-771718,exon:773862-773915
novel_circ_0026220	AEMK02000452.1	780715	785341	+	4626	244	ENSSSCG00000002540;	exon:780716-780886,exon:785269-785341
novel_circ_0026222	AEMK02000452.1	858809	860362	+	1553	443	ENSSSCG00000040738;	exon:858810-859092
novel_circ_0026223	AEMK02000452.1	873372	874077	+	705	415	ENSSSCG00000040738;	exon:873373-873546,exon:873647-873766
novel_circ_0026224	AEMK02000452.1	921463	921863	+	400	312	ENSSSCG00000002535;	exon:921464-921727,exon:921816-921863
novel_circ_0010816	1	100589849	100592240	+	2391	583	ENSSSCG00000004524;	exon:100589850-100590227,exon:100591316-100591490,exon:100592211-100592240
novel_circ_0010817	1	100589849	100597672	+	7823	621	ENSSSCG00000004524;	exon:100589850-100590227,exon:100592211-100592240,exon:100597460-100597672
novel_circ_0010818	1	100589849	100603238	+	13389	666	ENSSSCG00000004524;	exon:100589850-100590227,exon:100601423-100601542,exon:100601639-100601755,exon:100603188-100603238
novel_circ_0010819	1	100589849	100613174	+	23325	731	ENSSSCG00000004524;	exon:100589850-100590227,exon:100611829-100612012,exon:100613006-100613174
novel_circ_0010820	1	100589849	100626668	+	36819	267	ENSSSCG00000004524;	exon:100626502-100626668
novel_circ_0010821	1	100589849	100626714	+	36865	313	ENSSSCG00000004524;	exon:100626502-100626714
novel_circ_0010822	1	100591315	100597672	+	6357	388	ENSSSCG00000004524;	exon:100591316-100591490,exon:100597460-100597672
novel_circ_0010824	1	10070671	10099544	-	28873	261	ENSSSCG00000004064;	exon:10070672-10070782,exon:10099395-10099544
novel_circ_0010827	1	10099394	10175846	-	76452	345	ENSSSCG00000004064;	exon:10099395-10099544,exon:10175652-10175846
novel_circ_0010829	1	10131565	10175846	-	44281	295	ENSSSCG00000004064;	intron:10175652-10175846
novel_circ_0010830	1	10161697	10175846	-	14149	314	ENSSSCG00000004064;	intron:10161698-10161816,intron:10175652-10175846
novel_circ_0010832	1	10175651	10175846	-	195	195	ENSSSCG00000004064;	exon:10175652-10175846
novel_circ_0010834	1	102571847	102574753	+	2906	276	ENSSSCG00000040836;	exon:102571848-102572002,exon:102574633-102574753
novel_circ_0010836	1	103695962	103697703	-	1741	269	ENSSSCG00000004528;	exon:103695963-103696140,exon:103697613-103697703
novel_circ_0010837	1	103718638	103738168	-	19530	422	ENSSSCG00000004528;	intron:103718639-103718762,intron:103719770-103719907
novel_circ_0010838	1	103719769	103738168	-	18399	298	ENSSSCG00000004528;	exon:103719770-103719907
novel_circ_0010839	1	103795786	103808752	+	12966	302	ENSSSCG00000004529;	exon:103795787-103795909
novel_circ_0010840	1	103798187	103802871	+	4684	318	ENSSSCG00000004529;	exon:103798188-103798352
novel_circ_0010841	1	103798187	103815098	+	16911	388	ENSSSCG00000004529;	exon:103798188-103798352,exon:103810092-103810183,exon:103814968-103815098
novel_circ_0010842	1	103802718	103808752	+	6034	332	ENSSSCG00000004529;	exon:103802719-103802871,exon:103808574-103808752
novel_circ_0010846	1	104454417	104458383	-	3966	336	ENSSSCG00000004534;	exon:104454418-104454555,exon:104456644-104456730,exon:104458273-104458383
novel_circ_0010847	1	104748095	104754395	-	6300	360	ENSSSCG00000004535;	exon:104748096-104748299,exon:104751223-104751299,exon:104754317-104754395
novel_circ_0010848	1	104748095	104774676	-	26581	310	ENSSSCG00000004535;	exon:104748096-104748299,exon:104774571-104774676
novel_circ_0010849	1	104764628	104774676	-	10048	373	ENSSSCG00000004535;	exon:104764629-104764761,exon:104770470-104770603,exon:104774571-104774676
novel_circ_0010851	1	105985061	105998714	-	13653	417	ENSSSCG00000004537;	exon:105985062-105985234,exon:105987822-105987891
novel_circ_0010852	1	105985061	106000228	-	15167	514	ENSSSCG00000004537;	exon:105985062-105985234,exon:105987822-105987891,exon:105998541-105998714,exon:106000132-106000228
novel_circ_0010853	1	105987821	105998714	-	10893	367	ENSSSCG00000004537;	exon:105987822-105987891,exon:105989125-105989247,exon:105998541-105998714
novel_circ_0010854	1	105987821	106000228	-	12407	464	ENSSSCG00000004537;	exon:105987822-105987891,exon:105989125-105989247,exon:105998541-105998714,exon:106000132-106000228
novel_circ_0010855	1	105989124	106000228	-	11104	220	ENSSSCG00000004537;	exon:105989125-105989247,exon:106000132-106000228
novel_circ_0010856	1	105998540	106000228	-	1688	271	ENSSSCG00000004537;	exon:105998541-105998714,exon:106000132-106000228
novel_circ_0010857	1	106148089	106150609	+	2520	189	ENSSSCG00000004538;	exon:106150521-106150609
novel_circ_0010858	1	106150520	106167768	+	17248	307	ENSSSCG00000004538;	exon:106150521-106150609,exon:106165366-106165464,exon:106167650-106167768
novel_circ_0010859	1	106150520	106171073	+	20553	332	ENSSSCG00000004538;	exon:106150521-106150609,exon:106167650-106167768,exon:106170950-106171073
novel_circ_0010861	1	106260486	106260708	+	222	222	ENSSSCG00000004538;	exon:106260487-106260708
novel_circ_0010862	1	106870323	106877335	-	7012	341	ENSSSCG00000004541;	exon:106870324-106870422,exon:106873880-106873986,exon:106877201-106877335
novel_circ_0010863	1	106870323	106883950	-	13627	326	ENSSSCG00000004541;	exon:106870324-106870422,exon:106873880-106873986
novel_circ_0010864	1	106913170	106916291	-	3121	378	ENSSSCG00000004542;	exon:106913171-106913302,exon:106913602-106913733,exon:106916178-106916291
novel_circ_0010865	1	106913170	106917338	-	4168	350	ENSSSCG00000004542;	exon:106916178-106916291,exon:106917203-106917338
novel_circ_0010868	1	106923368	106926988	-	3620	411	ENSSSCG00000004542;	exon:106923369-106923447,exon:106924410-106924499,exon:106924593-106924685,exon:106924782-106924847,exon:106926906-106926988
novel_circ_0010869	1	106974588	106977102	+	2514	302	ENSSSCG00000004543;ENSSSCG00000004544;	exon:106974589-106974711,exon:106976176-106976278,exon:106977027-106977102
novel_circ_0010871	1	107028043	107030681	+	2638	255	ENSSSCG00000004544;	exon:107028044-107028189,exon:107030573-107030681
novel_circ_0010872	1	107028043	107031624	+	3581	363	ENSSSCG00000004544;	exon:107028044-107028189,exon:107030573-107030681,exon:107031517-107031624
novel_circ_0010873	1	107028043	107034324	+	6281	241	ENSSSCG00000004544;	exon:107034184-107034324
novel_circ_0010875	1	107535161	107553238	-	18077	926	ENSSSCG00000004551;	intron:107535162-107535213
novel_circ_0010876	1	107615563	107619390	-	3827	405	ENSSSCG00000004552;	exon:107615564-107615655,exon:107617038-107617162,exon:107619203-107619390
novel_circ_0010877	1	107630021	107639089	-	9068	295	ENSSSCG00000004552;	exon:107630022-107630237
novel_circ_0010878	1	107763495	107763896	+	401	401	ENSSSCG00000004558;	exon:107763496-107763896
novel_circ_0010881	1	107910786	107912104	-	1318	297	ENSSSCG00000042703;ENSSSCG00000048062;	exon:107910787-107910858,exon:107911340-107911420,exon:107911961-107912104
novel_circ_0010884	1	108003678	108010676	+	6998	327	ENSSSCG00000021588;	intron:108003679-108003776,intron:108010448-108010676
novel_circ_0010886	1	108098505	108114537	+	16032	359	ENSSSCG00000021588;	exon:108098506-108098635,exon:108105092-108105140,exon:108105846-108105872,exon:108114385-108114537
novel_circ_0010890	1	108285314	108287575	+	2261	345	ENSSSCG00000004561;	exon:108285315-108285467
novel_circ_0010893	1	108326425	108328989	+	2564	284	ENSSSCG00000004561;	exon:108326426-108326532,exon:108328813-108328989
novel_circ_0010894	1	108328588	108328989	+	401	285	ENSSSCG00000004561;	exon:108328589-108328699,exon:108328816-108328989
novel_circ_0010895	1	108357016	108361501	+	4485	350	ENSSSCG00000004561;	exon:108360570-108360618,exon:108361301-108361501
novel_circ_0010896	1	108367818	108371115	+	3297	231	ENSSSCG00000004561;	exon:108370985-108371115
novel_circ_0010897	1	108367818	108374505	+	6687	456	ENSSSCG00000004561;	exon:108367819-108367946,exon:108368627-108368754,exon:108374306-108374505
novel_circ_0010899	1	108459470	108468465	-	8995	312	ENSSSCG00000028737;	exon:108459471-108459584,exon:108463017-108463130,exon:108468382-108468465
novel_circ_0010900	1	108459470	108486823	-	27353	307	ENSSSCG00000028737;	exon:108459471-108459584,exon:108482616-108482747,exon:108486763-108486823
novel_circ_0010902	1	108482615	108486823	-	4208	314	ENSSSCG00000028737;	exon:108482616-108482747,exon:108485562-108485682,exon:108486763-108486823
novel_circ_0010905	1	108997003	109001833	-	4830	462	ENSSSCG00000004570;	exon:108997004-108997066,exon:108997525-108997600,exon:108998382-108998452,exon:108999549-108999666,exon:109001700-109001833
novel_circ_0010909	1	10905	18696	-	7791	696	ENSSSCG00000037372;	intron:10906-10993,intron:14814-15217,intron:18493-18696
novel_circ_0010910	1	109242602	109259339	-	16737	255	ENSSSCG00000024088;	exon:109242603-109242710,exon:109259193-109259339
novel_circ_0010911	1	109269697	109284030	-	14333	420	ENSSSCG00000024088;	exon:109269698-109269799,exon:109274406-109274552,exon:109283860-109284030
novel_circ_0010912	1	109291823	109294665	-	2842	274	ENSSSCG00000024088;	exon:109291824-109291956,exon:109294525-109294665
novel_circ_0010913	1	109293289	109294665	-	1376	345	ENSSSCG00000024088;	exon:109293290-109293471,exon:109294503-109294665
novel_circ_0010915	1	109384394	109402997	-	18603	376	ENSSSCG00000024088;	exon:109384395-109384499,exon:109401152-109401279,exon:109402855-109402997
novel_circ_0010916	1	109401151	109402997	-	1846	271	ENSSSCG00000024088;	exon:109401152-109401279,exon:109402855-109402997
novel_circ_0010917	1	109475380	109475967	-	587	217	ENSSSCG00000024088;	intron:109475381-109475453,intron:109475824-109475967
novel_circ_0010926	1	109966723	109975692	+	8969	387	ENSSSCG00000036431;	exon:109966724-109966783,exon:109970586-109970645,exon:109971464-109971544,exon:109972686-109972743,exon:109975565-109975692
novel_circ_0010927	1	109969042	109972743	+	3701	271	ENSSSCG00000036431;	intron:109969043-109969195,intron:109970586-109970645
novel_circ_0010928	1	109970585	109975692	+	5107	327	ENSSSCG00000036431;	exon:109970586-109970645,exon:109971464-109971544,exon:109972686-109972743,exon:109975565-109975692
novel_circ_0010931	1	109975564	109985441	+	9877	353	ENSSSCG00000036431;	exon:109975565-109975692,exon:109984656-109984785,exon:109985347-109985441
novel_circ_0010932	1	109999072	110000904	+	1832	355	ENSSSCG00000036431;	exon:109999073-109999208,exon:110000020-110000098,exon:110000765-110000904
novel_circ_0010933	1	110028797	110031094	+	2297	285	ENSSSCG00000036431;	exon:110028798-110028914,exon:110030927-110031094
novel_circ_0010934	1	110034205	110039341	+	5136	421	ENSSSCG00000036431;	exon:110034206-110034362,exon:110036798-110036948,exon:110039229-110039341
novel_circ_0010936	1	110043813	110045873	+	2060	478	ENSSSCG00000036431;	exon:110043814-110044061,exon:110045644-110045873
novel_circ_0010937	1	110043813	110048559	+	4746	193	ENSSSCG00000036431;	exon:110048467-110048559
novel_circ_0010938	1	110045643	110048559	+	2916	323	ENSSSCG00000036431;	exon:110045644-110045873,exon:110048467-110048559
novel_circ_0010939	1	110077089	110079490	+	2401	366	ENSSSCG00000036431;	exon:110077090-110077201,exon:110077316-110077429,exon:110079351-110079490
novel_circ_0010941	1	110172211	110173129	+	918	269	ENSSSCG00000046421;	intron:110172212-110172326,intron:110172976-110173129
novel_circ_0010945	1	110737981	110739253	+	1272	353	ENSSSCG00000004576;	intron:110737982-110738233
novel_circ_0010947	1	110756014	110760679	+	4665	269	ENSSSCG00000004576;	intron:110756015-110756085,intron:110758724-110758820
novel_circ_0010948	1	110760174	110760679	+	505	313	ENSSSCG00000004576;	intron:110760175-110760358,intron:110760551-110760679
novel_circ_0010951	1	110875056	110909044	+	33988	232	ENSSSCG00000004576;	intron:110875057-110875187
novel_circ_0010953	1	110899006	110909044	+	10038	307	ENSSSCG00000004576;	intron:110899007-110899212
novel_circ_0010955	1	110902074	110909044	+	6970	264	ENSSSCG00000004576;	intron:110902075-110902142,intron:110902949-110903043
novel_circ_0010957	1	110908421	110909044	+	623	491	ENSSSCG00000004576;	intron:110908422-110908521,intron:110908654-110909044
novel_circ_0010958	1	111287881	111289437	+	1556	182	ENSSSCG00000004576;	intron:111289356-111289437
novel_circ_0010959	1	111465062	111471392	+	6330	235	ENSSSCG00000004576;	exon:111465063-111465184,exon:111471280-111471392
novel_circ_0010961	1	111549469	111559498	+	10029	293	ENSSSCG00000004577;	exon:111549470-111549554
novel_circ_0010966	1	112390593	112392047	+	1454	228	ENSSSCG00000004583;	exon:112390594-112390716,exon:112391943-112392047
novel_circ_0010968	1	112774112	112786111	+	11999	329	ENSSSCG00000004587;	exon:112774113-112774256,exon:112783036-112783125,exon:112786017-112786111
novel_circ_0010969	1	112802692	112812271	+	9579	310	ENSSSCG00000004587;	exon:112802693-112802780,exon:112806857-112806946,exon:112812140-112812271
novel_circ_0010970	1	112802692	112817568	+	14876	311	ENSSSCG00000004587;	exon:112802693-112802780,exon:112806857-112806946,exon:112817436-112817568
novel_circ_0010971	1	112812139	112817568	+	5429	400	ENSSSCG00000004587;	exon:112812140-112812271,exon:112815694-112815828,exon:112817436-112817568
novel_circ_0010973	1	112815693	112828063	+	12370	222	ENSSSCG00000004587;	exon:112815694-112815828,exon:112827977-112828063
novel_circ_0010976	1	112862367	112865089	+	2722	261	ENSSSCG00000004587;	exon:112862368-112862482,exon:112864944-112865089
novel_circ_0010977	1	112875695	112880902	+	5207	398	ENSSSCG00000004587;	exon:112875696-112875842,exon:112877932-112878089,exon:112880810-112880902
novel_circ_0010978	1	112967547	112974578	-	7031	353	ENSSSCG00000004589;	exon:112973293-112973419,exon:112974453-112974578
novel_circ_0010979	1	112968879	112974578	-	5699	346	ENSSSCG00000004589;	exon:112968880-112968972,exon:112973293-112973419,exon:112974453-112974578
novel_circ_0010980	1	112973292	112974578	-	1286	253	ENSSSCG00000004589;	exon:112973293-112973419,exon:112974453-112974578
novel_circ_0010981	1	112981688	112981947	-	259	259	ENSSSCG00000004589;	exon:112981689-112981947
novel_circ_0010982	1	112985921	112991608	-	5687	264	ENSSSCG00000004589;	exon:112991445-112991608
novel_circ_0010983	1	112996634	113013582	-	16948	1023	ENSSSCG00000004589;	exon:112996635-112996761
novel_circ_0010986	1	113097706	113102025	+	4319	400	ENSSSCG00000004592;	exon:113097707-113097771,exon:113099690-113099778,exon:113100915-113101112,exon:113101978-113102025
novel_circ_0010989	1	113097706	113116114	+	18408	458	ENSSSCG00000004592;	exon:113097707-113097771,exon:113100915-113101112,exon:113101978-113102025,exon:113111066-113111093,exon:113115996-113116114
novel_circ_0010990	1	113100914	113102025	+	1111	246	ENSSSCG00000004592;	exon:113100915-113101112,exon:113101978-113102025
novel_circ_0010991	1	113100914	113116114	+	15200	365	ENSSSCG00000004592;	exon:113100915-113101112,exon:113101978-113102025,exon:113115996-113116114
novel_circ_0010993	1	113115995	113131324	+	15329	280	ENSSSCG00000004592;	exon:113115996-113116114
novel_circ_0010994	1	113127999	113128579	+	580	460	ENSSSCG00000004592;	exon:113128000-113128314,exon:113128435-113128579
novel_circ_0010995	1	113127999	113131324	+	3325	261	ENSSSCG00000004592;	exon:113131164-113131324
novel_circ_0010998	1	113320666	113343845	+	23179	429	ENSSSCG00000004595;	exon:113320667-113320817,exon:113341172-113341290,exon:113343687-113343845
novel_circ_0010999	1	113372047	113377340	+	5293	427	ENSSSCG00000004595;	exon:113372048-113372197,exon:113374968-113375060,exon:113377157-113377340
novel_circ_0011000	1	114510777	114525646	-	14869	351	ENSSSCG00000035038;	exon:114524869-114525017,exon:114525545-114525646
novel_circ_0011001	1	114716400	114718485	-	2085	353	ENSSSCG00000004600;	exon:114716401-114716607,exon:114717355-114717426,exon:114718412-114718485
novel_circ_0011002	1	114716400	114727059	-	10659	286	ENSSSCG00000004600;	exon:114716401-114716607
novel_circ_0011003	1	114726980	114738660	-	11680	289	ENSSSCG00000004600;	exon:114726981-114727059,exon:114737786-114737850,exon:114738516-114738660
novel_circ_0011004	1	114737785	114740195	-	2410	316	ENSSSCG00000004600;	exon:114737786-114737850,exon:114738516-114738660,exon:114740090-114740195
novel_circ_0011009	1	115227008	115259391	+	32383	269	ENSSSCG00000026960;	intron:115227009-115227159,intron:115259274-115259391
novel_circ_0011010	1	115244388	115250113	+	5725	353	ENSSSCG00000026960;	exon:115244389-115244535,exon:115249811-115249876,exon:115249974-115250113
novel_circ_0011011	1	115244388	115263755	+	19367	494	ENSSSCG00000026960;	exon:115244389-115244535,exon:115249811-115249876,exon:115263339-115263509,exon:115263646-115263755
novel_circ_0011015	1	115249810	115263755	+	13945	176	ENSSSCG00000026960;	exon:115249811-115249876,exon:115263646-115263755
novel_circ_0011016	1	115259273	115263755	+	4482	399	ENSSSCG00000026960;	exon:115259274-115259391,exon:115263339-115263509,exon:115263646-115263755
novel_circ_0011017	1	115259273	115270896	+	11623	342	ENSSSCG00000026960;	exon:115259274-115259391,exon:115270673-115270896
novel_circ_0011018	1	115259273	115277011	+	17738	265	ENSSSCG00000026960;	exon:115259274-115259391,exon:115276865-115277011
novel_circ_0011021	1	115263338	115263755	+	417	281	ENSSSCG00000026960;	exon:115263339-115263509,exon:115263646-115263755
novel_circ_0011024	1	115270672	115274463	+	3791	382	ENSSSCG00000026960;	exon:115270673-115270896,exon:115274306-115274463
novel_circ_0011025	1	115270672	115286140	+	15468	365	ENSSSCG00000026960;	exon:115270673-115270896,exon:115286000-115286140
novel_circ_0011027	1	115274305	115275625	+	1320	259	ENSSSCG00000026960;	exon:115274306-115274463,exon:115275525-115275625
novel_circ_0011028	1	115283258	115292893	+	9635	339	ENSSSCG00000026960;	exon:115283259-115283393,exon:115286000-115286140,exon:115292831-115292893
novel_circ_0011031	1	115339536	115348472	+	8936	365	n/a	intergenic_region:115339537-115339592,intergenic_region:115346189-115346359,intergenic_region:115348335-115348472
novel_circ_0011034	1	115526931	115553579	-	26648	377	ENSSSCG00000004602;	exon:115526932-115527038,exon:115527677-115527811,exon:115553445-115553579
novel_circ_0011035	1	115526931	115579538	-	52607	286	ENSSSCG00000004602;	exon:115526932-115527038,exon:115579360-115579538
novel_circ_0011038	1	115527676	115579538	-	51862	314	ENSSSCG00000004602;	exon:115527677-115527811,exon:115579360-115579538
novel_circ_0011041	1	115544378	115579538	-	35160	508	ENSSSCG00000004602;	intron:115544379-115544489,intron:115553445-115553579,intron:115576247-115576329,intron:115579360-115579538
novel_circ_0011044	1	115553444	115576329	-	22885	392	ENSSSCG00000004602;	exon:115553445-115553579,exon:115575635-115575808,exon:115576247-115576329
novel_circ_0011045	1	115553444	115579538	-	26094	623	ENSSSCG00000004602;	exon:115553445-115553579,exon:115556260-115556311,exon:115575635-115575808,exon:115576247-115576329,exon:115579360-115579538
novel_circ_0011046	1	115553444	115580396	-	26952	264	ENSSSCG00000004602;	exon:115553445-115553579,exon:115580268-115580396
novel_circ_0011047	1	115553444	115585772	-	32328	901	ENSSSCG00000004602;	exon:115553445-115553579,exon:115575635-115575808,exon:115576247-115576329,exon:115579360-115579538,exon:115584603-115584780,exon:115584889-115584991,exon:115585724-115585772
novel_circ_0011048	1	115553444	115587291	-	33847	561	ENSSSCG00000004602;	exon:115553445-115553579,exon:115575635-115575808,exon:115584889-115584971,exon:115585724-115585772,exon:115587172-115587291
novel_circ_0011049	1	115553444	115595480	-	42036	585	ENSSSCG00000004602;	exon:115553445-115553579,exon:115575635-115575808,exon:115584889-115584971,exon:115585724-115585772,exon:115593826-115593905,exon:115595417-115595480
novel_circ_0011050	1	115575634	115579538	-	3904	436	ENSSSCG00000004602;	exon:115575635-115575808,exon:115576247-115576329,exon:115579360-115579538
novel_circ_0011051	1	115575634	115580396	-	4762	303	ENSSSCG00000004602;	exon:115575635-115575808,exon:115580268-115580396
novel_circ_0011052	1	115575634	115585772	-	10138	485	ENSSSCG00000004602;	exon:115575635-115575808,exon:115579360-115579538,exon:115584889-115584971,exon:115585724-115585772
novel_circ_0011053	1	115575634	115587291	-	11657	509	ENSSSCG00000004602;	exon:115575635-115575808,exon:115576247-115576329,exon:115584889-115584971,exon:115585724-115585772,exon:115587172-115587291
novel_circ_0011054	1	115575634	115595480	-	19846	450	ENSSSCG00000004602;	exon:115575635-115575808,exon:115576247-115576329,exon:115585724-115585772,exon:115593826-115593905,exon:115595417-115595480
novel_circ_0011055	1	115575634	115602436	-	26802	449	ENSSSCG00000004602;	intron:115575635-115575808,intron:115584889-115584971,intron:115593826-115593905,intron:115595417-115595480,intron:115602389-115602436
novel_circ_0011056	1	115579359	115585772	-	6413	567	ENSSSCG00000004602;	exon:115579360-115579538,exon:115580701-115580778,exon:115584603-115584780,exon:115584889-115584971,exon:115585724-115585772
novel_circ_0011058	1	115658106	115659234	-	1128	365	ENSSSCG00000004602;	intron:115658107-115658238,intron:115659002-115659234
novel_circ_0011062	1	115695483	115705124	-	9641	434	ENSSSCG00000004602;	intron:115695484-115695659,intron:115702319-115702479,intron:115705028-115705124
novel_circ_0011063	1	115702318	115705124	-	2806	258	ENSSSCG00000004602;	intron:115702319-115702479,intron:115705028-115705124
novel_circ_0011068	1	115791743	115820705	+	28962	278	ENSSSCG00000004603;	exon:115791744-115791777,exon:115811488-115811525,exon:115818646-115818728,exon:115820583-115820705
novel_circ_0011069	1	115811482	115820705	+	9223	249	ENSSSCG00000004603;	intron:115811483-115811525,intron:115818646-115818728,intron:115820583-115820705
novel_circ_0011071	1	115818645	115820705	+	2060	206	ENSSSCG00000004603;	exon:115818646-115818728,exon:115820583-115820705
novel_circ_0011072	1	11584816	11596113	+	11297	229	ENSSSCG00000024361;	exon:11584817-11584925
novel_circ_0011076	1	116025732	116038761	+	13029	551	ENSSSCG00000037499;	exon:116025733-116025783,exon:116027230-116027291,exon:116030484-116030586,exon:116035926-116036092,exon:116038594-116038761
novel_circ_0011079	1	116038386	116038761	+	375	286	ENSSSCG00000037499;	exon:116038387-116038504,exon:116038594-116038761
novel_circ_0011081	1	116400800	116403709	+	2909	210	ENSSSCG00000004608;	intron:116403600-116403709
novel_circ_0011083	1	116401168	116427156	+	25988	252	ENSSSCG00000004608;	exon:116401169-116401314
novel_circ_0011086	1	116466530	116484453	+	17923	312	ENSSSCG00000004610;	exon:116466531-116466599,exon:116469351-116469471,exon:116484332-116484453
novel_circ_0011087	1	116469350	116484453	+	15103	243	ENSSSCG00000004610;	exon:116469351-116469471,exon:116484332-116484453
novel_circ_0011089	1	116484331	116492240	+	7909	220	ENSSSCG00000004610;	exon:116484332-116484453,exon:116492143-116492240
novel_circ_0011090	1	11656689	11658867	-	2178	299	ENSSSCG00000004065;	exon:11656690-11656808,exon:11658688-11658867
novel_circ_0011092	1	11731351	11735531	-	4180	286	ENSSSCG00000004065;	exon:11735346-11735531
novel_circ_0011093	1	11750858	11753865	-	3007	398	ENSSSCG00000004065;	exon:11750859-11751083,exon:11753693-11753865
novel_circ_0011094	1	11886785	11888352	-	1567	325	ENSSSCG00000004070;	intron:11886786-11887009
novel_circ_0011095	1	11887416	11888352	-	936	338	ENSSSCG00000004070;	intron:11887417-11887544,intron:11888143-11888352
novel_circ_0011096	1	11897750	11899119	-	1369	280	ENSSSCG00000004070;	intron:11897751-11897926,intron:11899016-11899119
novel_circ_0011097	1	119079825	119084301	+	4476	2019	ENSSSCG00000004617;	exon:119079826-119080010
novel_circ_0011098	1	119079825	119090577	+	10752	265	ENSSSCG00000004617;	exon:119079826-119080010,exon:119090498-119090577
novel_circ_0011099	1	119079825	119091715	+	11890	294	ENSSSCG00000004617;	exon:119079826-119080010,exon:119091607-119091715
novel_circ_0011100	1	119079825	119091962	+	12137	180	ENSSSCG00000004617;	intron:119091883-119091962
novel_circ_0011105	1	119147930	119152992	+	5062	727	ENSSSCG00000004620;	intron:119147931-119148000
novel_circ_0011106	1	119147937	119152992	+	5055	843	ENSSSCG00000004620;	intron:119147938-119148000,intron:119149223-119149345
novel_circ_0011107	1	119246116	119250902	+	4786	283	ENSSSCG00000004620;	exon:119246117-119246227,exon:119250731-119250902
novel_circ_0011108	1	119246116	119252920	+	6804	428	ENSSSCG00000004620;	exon:119246117-119246227,exon:119250731-119250902,exon:119252776-119252920
novel_circ_0011109	1	119250730	119252920	+	2190	317	ENSSSCG00000004620;	exon:119250731-119250902,exon:119252776-119252920
novel_circ_0011110	1	119275120	119278638	+	3518	334	ENSSSCG00000004620;	exon:119275121-119275264,exon:119277562-119277643,exon:119278531-119278638
novel_circ_0011111	1	119275120	119287918	+	12798	264	ENSSSCG00000004620;	exon:119277562-119277643
novel_circ_0011113	1	119311408	119312798	+	1390	260	ENSSSCG00000004620;	exon:119311409-119311570,exon:119312701-119312798
novel_circ_0011114	1	119372717	119378440	+	5723	190	ENSSSCG00000004620;	exon:119378351-119378440
novel_circ_0011115	1	119372717	119384719	+	12002	275	ENSSSCG00000004620;	exon:119384545-119384719
novel_circ_0011116	1	119558444	119571057	+	12613	389	ENSSSCG00000004622;	exon:119558445-119558581,exon:119562843-119562884,exon:119565403-119565479,exon:119570925-119571057
novel_circ_0011117	1	119727109	119735315	-	8206	444	ENSSSCG00000004624;	exon:119735151-119735315
novel_circ_0011118	1	119727109	119740313	-	13204	1472	ENSSSCG00000004624;	exon:119727110-119727388
novel_circ_0011119	1	119728605	119735315	-	6710	367	ENSSSCG00000004624;	exon:119728606-119728807,exon:119735151-119735315
novel_circ_0011120	1	119735150	119740313	-	5163	475	ENSSSCG00000004624;	exon:119735151-119735315,exon:119740004-119740313
novel_circ_0011121	1	119738114	119740313	-	2199	455	ENSSSCG00000004624;	exon:119738115-119738259,exon:119740004-119740313
novel_circ_0011122	1	119739120	119740313	-	1193	323	ENSSSCG00000004624;	exon:119740091-119740313
novel_circ_0011123	1	119815357	119818627	+	3270	205	ENSSSCG00000004625;	exon:119818523-119818627
novel_circ_0011125	1	119871909	119876604	-	4695	397	ENSSSCG00000004626;	exon:119871910-119872054,exon:119874679-119874822,exon:119876497-119876604
novel_circ_0011126	1	119871909	119878715	-	6806	420	ENSSSCG00000004626;	exon:119871910-119872054,exon:119874679-119874822
novel_circ_0011127	1	119871909	119905302	-	33393	392	ENSSSCG00000004626;	exon:119871910-119872054,exon:119882892-119882981,exon:119905146-119905302
novel_circ_0011128	1	119871909	119909321	-	37412	345	ENSSSCG00000004626;	exon:119871910-119872054
novel_circ_0011129	1	119874678	119878715	-	4037	275	ENSSSCG00000004626;	exon:119874679-119874822,exon:119878585-119878715
novel_circ_0011130	1	119874678	119884431	-	9753	357	ENSSSCG00000004626;	exon:119874679-119874822,exon:119882892-119882981,exon:119884309-119884431
novel_circ_0011132	1	119876496	119878715	-	2219	239	ENSSSCG00000004626;	exon:119876497-119876604,exon:119878585-119878715
novel_circ_0011133	1	119882891	119909321	-	26430	300	ENSSSCG00000004626;	exon:119909122-119909321
novel_circ_0011135	1	119905145	119909321	-	4176	357	ENSSSCG00000004626;	exon:119905146-119905302,exon:119909122-119909321
novel_circ_0011137	1	120040391	120040723	+	332	332	ENSSSCG00000004629;	exon:120040392-120040723
novel_circ_0011138	1	120176021	120185745	+	9724	344	ENSSSCG00000032517;	exon:120176022-120176147,exon:120180004-120180075,exon:120183674-120183752,exon:120185679-120185745
novel_circ_0011140	1	120267232	120273189	+	5957	279	ENSSSCG00000032517;	exon:120273011-120273189
novel_circ_0011141	1	12041131	12043885	-	2754	1684	ENSSSCG00000004070;	exon:12043667-12043885
novel_circ_0011145	1	12041135	12043885	-	2750	1680	ENSSSCG00000004070;	exon:12043667-12043885
novel_circ_0011146	1	12046382	12061089	-	14707	201	ENSSSCG00000004070;	exon:12046383-12046451,exon:12060958-12061089
novel_circ_0011148	1	12056479	12060454	-	3975	408	ENSSSCG00000004070;	exon:12056480-12056580,exon:12058732-12058925,exon:12060342-12060454
novel_circ_0011149	1	12056479	12061089	-	4610	233	ENSSSCG00000004070;	exon:12056480-12056580,exon:12060958-12061089
novel_circ_0011150	1	12056479	12065074	-	8595	219	ENSSSCG00000004070;	exon:12056480-12056580,exon:12064957-12065074
novel_circ_0011151	1	12058731	12061089	-	2358	392	ENSSSCG00000004070;	exon:12058732-12058925,exon:12060389-12060454,exon:12060958-12061089
novel_circ_0011152	1	12058731	12067216	-	8485	180	ENSSSCG00000004070;	exon:12067137-12067216
novel_circ_0011153	1	12071469	12086591	-	15122	260	ENSSSCG00000004070;	exon:12071470-12071600,exon:12082334-12082378,exon:12086508-12086591
novel_circ_0011155	1	120887224	120902517	-	15293	306	ENSSSCG00000004634;	exon:120887225-120887415,exon:120902403-120902517
novel_circ_0011156	1	120915564	120933928	-	18364	319	ENSSSCG00000004634;	exon:120915565-120915687,exon:120922905-120922978,exon:120933807-120933928
novel_circ_0011157	1	120926605	120933928	-	7323	382	ENSSSCG00000004634;	exon:120928743-120928902,exon:120933807-120933928
novel_circ_0011158	1	120926605	120943691	-	17086	399	ENSSSCG00000004634;	exon:120926606-120926772,exon:120928743-120928902,exon:120943620-120943691
novel_circ_0011159	1	120928742	120933928	-	5186	282	ENSSSCG00000004634;	exon:120928743-120928902,exon:120933807-120933928
novel_circ_0011160	1	120933806	120943691	-	9885	370	ENSSSCG00000004634;	exon:120937117-120937190,exon:120941322-120941445,exon:120943620-120943691
novel_circ_0011161	1	121097165	121104566	+	7401	335	ENSSSCG00000004635;	exon:121097166-121097348,exon:121104415-121104566
novel_circ_0011162	1	121098415	121104566	+	6151	376	ENSSSCG00000004635;	exon:121098416-121098505,exon:121098995-121099128,exon:121104415-121104566
novel_circ_0011163	1	121109035	121111876	+	2841	356	ENSSSCG00000004635;	exon:121109036-121109132,exon:121109562-121109663,exon:121111178-121111259,exon:121111802-121111876
[truncated: 16,839 more rows]

## Sheet: Table S5
Table S5: Detailed information of differentially expressed coding genes (DEGs) detected between high and low IMF content groups
[truncated: 324 more rows]

[truncated: 8 more sheets: Table S6, Table S7, Table S8 , Table S9, Table S10, Table S11, Table S12, Table S13]
